# Supplementary material for: Comparative transcriptome and metabolome analyses provide new insights into the molecular mechanisms underlying taproot thickening in Panax notoginseng
Source: BMC Plant Biol. 2019 Oct 26;19:451. doi: 10.1186/s12870-019-2067-5 (PMC6815444; doi:10.1186/s12870-019-2067-5)
Supplement: Supplementary file 1 — Additional file 1: Table S1. The pairwise compared DEGs of four developmental stages in P. notoginseng taproots. [file 12870_2019_2067_MOESM1_ESM.xls]

## Sheet: Mar-VS-May
Additional file 1: Table S1-1. The DEGs in Mar vs. May comparison of P.notoginseng taproot
GeneID	Mar_count	May_count	Mar-1_rpkm	Mar-2_rpkm	Mar-3_rpkm	May-1_rpkm	May-2_rpkm	May-3_rpkm	Mar_rpkm	May_rpkm	log2 Ratio(May/Mar)	Pvalue	FDR	significant	Symbol	Description	KEGG_A_class	KEGG_B_class	Pathway	K_ID	GO Component	GO Function	GO Process
Unigene0000001	10	1.33333	0.9379	0.7776	0.4599	0	0.1509	0.1501	0.725133	0.100333	-2.85345	0.0023067	0.00891105	yes	--	--	-	-	-	-	-	-	-
Unigene0000007	0.333333	7.33333	0	0.0785	0	0.953	0.1676	0.7504	0.0261667	0.623667	4.57497	0.00253554	0.00965595	yes	--	PREDICTED: mediator of RNA polymerase II transcription subunit 1-like [Nicotiana tabacum]	-	-	-	-	-	-	-
Unigene0000008	107.667	27	1.5745	1.2895	0.9612	0.3175	0.3686	0.3178	1.27507	0.334633	-1.92992	5.77222e-09	7.34041e-08	yes	--	--	-	-	-	-	-	-	-
Unigene0000010	14.6667	36	0.6251	0.5104	1.2174	1.0134	1.9607	2.9258	0.7843	1.96663	1.32625	0.0115358	0.0347446	yes	--	--	-	-	-	-	-	-	-
Unigene0000014	52	7	2.4353	1.6999	1.0987	0.1442	0.2791	0.3123	1.74463	0.2452	-2.83089	1.63701e-08	1.95412e-07	yes	--	PREDICTED: insulin-degrading enzyme-like 1, peroxisomal [Vitis vinifera]	-	-	-	-	-	-	-
Unigene0000015	7.33333	0.333333	0.9161	0.7855	0.8516	0	0	0.1191	0.851067	0.0397	-4.42206	0.000523216	0.0024542	yes	--	--	-	-	-	-	-	-	-
Unigene0000019	2.66667	15.3333	0.0352	0.0345	0.0747	0.2851	0.2574	0.311	0.0481333	0.2845	2.56332	0.000188238	0.000995289	yes	--	--	-	-	-	-	-	-	-
Unigene0000025	16.3333	3.33333	1.0288	1.1089	0.3825	0.3336	0	0.214	0.840067	0.182533	-2.20234	0.00510802	0.0175212	yes	--	--	-	-	-	-	-	-	-
Unigene0000030	13	32	0.1907	0.5917	0.4727	0.7214	1.8277	0.6612	0.418367	1.0701	1.35491	0.0168516	0.0475719	yes	--	--	-	-	-	-	-	-	-
Unigene0000033	12	2.33333	0.4714	0.7698	0.6677	0.1132	0.1095	0.1634	0.6363	0.1287	-2.3057	0.00217388	0.00847179	yes	--	--	-	-	-	-	-	-	-
Unigene0000039	368.333	2399.67	3.08	1.7488	0.302	10.7075	10.5386	14.1045	1.71027	11.7835	2.78448	1.0803e-07	1.13327e-06	yes	NET1A	PREDICTED: protein NETWORKED 1A-like [Daucus carota subsp. sativus] [Daucus carota]	-	-	-	-	-	-	-
Unigene0000040	10.3333	1.33333	0.7085	0.2525	1.0949	0.2089	0	0.067	0.6853	0.0919667	-2.89755	0.00462602	0.0160995	yes	PAL	PREDICTED: phenylalanine ammonia-lyase-like [Juglans regia]	Metabolism	Global and Overview;Amino acid metabolism;Biosynthesis of other secondary metabolites	ko01100//Metabolic pathways;ko01110//Biosynthesis of secondary metabolites;ko00940//Phenylpropanoid biosynthesis;ko00360//Phenylalanine metabolism	K10775	-	GO:0003824//catalytic activity;GO:0016841//ammonia-lyase activity;GO:0016829//lyase activity;GO:0016840//carbon-nitrogen lyase activity	GO:0008152//metabolic process
Unigene0000042	8.33333	1	0.5041	0.5557	0.5355	0.1362	0	0.0655	0.531767	0.0672333	-2.98354	0.00204272	0.008026	yes	--	--	-	-	-	-	-	-	-
Unigene0000044	12.3333	2.66667	0.8411	0.634	0.9623	0.4196	0.1353	0	0.812467	0.184967	-2.13504	0.00927945	0.0290002	yes	--	PREDICTED: ankyrin repeat domain-containing protein 13C [Daucus carota subsp. sativus] [Daucus carota]	-	-	-	-	-	-	-
Unigene0000045	821.333	1786	4.5802	3.9196	2.391	6.3854	8.5901	9.8075	3.63027	8.261	1.18624	6.76585e-07	6.15565e-06	yes	XI-2	PREDICTED: myosin-6 [Daucus carota subsp. sativus] [Daucus carota]	-	-	-	-	GO:0005856//cytoskeleton;GO:0043228//non-membrane-bounded organelle;GO:0044464//cell part;GO:0043229//intracellular organelle;GO:0005623//cell;GO:0005622//intracellular;GO:0043226//organelle;GO:0015629//actin cytoskeleton;GO:0043232//intracellular non-membrane-bounded organelle;GO:0044424//intracellular part	GO:0001883//purine nucleoside binding;GO:1901363//heterocyclic compound binding;GO:0097367//carbohydrate derivative binding;GO:0001882//nucleoside binding;GO:0003824//catalytic activity;GO:0097159//organic cyclic compound binding;GO:0036094//small molecule binding;GO:0032549//ribonucleoside binding;GO:0016462//pyrophosphatase activity;GO:0005488//binding;GO:0016787//hydrolase activity;GO:0016818/…	-
Unigene0000046	12.6667	1	0.4149	0.7227	0.6367	0.1495	0	0	0.591433	0.0498333	-3.56903	0.000177699	0.000945429	yes	--	--	-	-	-	-	-	-	-
Unigene0000050	9.33333	0.333333	0	0.4682	2.3348	0	0.0999	0	0.934333	0.0333	-4.81034	0.00860129	0.027225	yes	fgaOx3	PREDICTED: 12-oxophytodienoate reductase 1 isoform X2 [Theobroma cacao]	Metabolism	Lipid metabolism;Global and Overview	ko01100//Metabolic pathways;ko01110//Biosynthesis of secondary metabolites;ko00592//alpha-Linolenic acid metabolism	K05894	-	-	-
Unigene0000057	1213.33	533	28.9989	27.6023	17.577	8.4051	6.1829	19.4426	24.7261	11.3435	-1.12416	0.00102719	0.00443399	yes	HIPP26	Heavy metal-associated domain, HMA [Cynara cardunculus var. scolymus] [Cynara cardunculus]	-	-	-	-	-	-	-
Unigene0000059	105	224.667	2.8715	4.0991	4.3689	9.0047	8.9705	7.2645	3.77983	8.41323	1.15434	4.90473e-06	3.76757e-05	yes	At4g18593	PREDICTED: probable inactive dual specificity protein phosphatase-like At4g18593 [Eucalyptus grandis]	-	-	-	-	-	-	-
Unigene0000060	598.667	1833.33	19.8779	22.1985	20.2077	45.8228	56.6918	95.5766	20.7614	66.0304	1.66923	6.22757e-12	1.16241e-10	yes	--	--	-	-	-	-	-	-	-
Unigene0000061	220.333	837	3.911	4.2084	4.1161	12.7607	11.7904	23.7246	4.0785	16.0919	1.98022	4.40702e-14	1.04608e-12	yes	--	DUF506 family protein [Medicago truncatula]	-	-	-	-	-	-	-
Unigene0000067	1776.67	231	14.9766	16.3159	8.9085	2.2233	1.6562	1.6242	13.4003	1.83457	-2.86876	6.75008e-31	5.65764e-29	yes	GRDP1	PREDICTED: glycine-rich domain-containing protein 1 isoform X1 [Daucus carota subsp. sativus] [Daucus carota]	-	-	-	-	-	-	-
Unigene0000070	13	110	0.3863	0.1262	0.1197	1.3395	0.9424	3.298	0.210733	1.85997	3.14179	3.05388e-08	3.49634e-07	yes	LAC14	PREDICTED: laccase-14-like [Daucus carota subsp. sativus] [Daucus carota]	-	-	-	-	-	-	-
Unigene0000074	15	2.33333	0.7799	0.7642	0.3053	0	0.1288	0.1708	0.616467	0.0998667	-2.62595	0.00128823	0.00539622	yes	--	--	-	-	-	-	-	-	-
Unigene0000087	8.66667	0.333333	1.1296	0.805	0.7637	0	0	0.1068	0.899433	0.0356	-4.65907	0.000216727	0.00112728	yes	--	--	-	-	-	-	-	-	-
Unigene0000100	1172.33	70	24.2827	22.6492	24.9413	2.1999	1.3275	0.9642	23.9577	1.4972	-4.00015	9.3617e-53	2.19754e-50	yes	TCP15	PREDICTED: transcription factor TCP15-like [Daucus carota subsp. sativus] [Daucus carota]	-	-	-	-	-	-	GO:0044700//single organism signaling;GO:0031326//regulation of cellular biosynthetic process;GO:0065007//biological regulation;GO:0050789//regulation of biological process;GO:1903506//regulation of nucleic acid-templated transcription;GO:0070887//cellular response to chemical stimulus;GO:1901701//cellular response to oxygen-containing compound;GO:0031323//regulation of cellular metabolic process…
Unigene0000105	20.3333	2.66667	0.9831	0.7083	0.0614	0	0.1209	0.1203	0.584267	0.0804	-2.86136	0.00362529	0.0131069	yes	--	--	-	-	-	-	-	-	-
Unigene0000118	171.333	81.6667	1.3943	1.634	1.8917	0.6212	0.9752	0.833	1.64	0.8098	-1.01806	0.000178126	0.000947429	yes	PCMP-H81	PREDICTED: pentatricopeptide repeat-containing protein At3g57430, chloroplastic [Daucus carota subsp. sativus] [Daucus carota]	-	-	-	-	-	-	-
Unigene0000121	5.66667	61	0.1018	0.1996	0.0433	0.7924	1.3415	1.7794	0.1149	1.30443	3.50497	5.93062e-11	9.83124e-10	yes	CLSY2	PREDICTED: protein CHROMATIN REMODELING 35-like [Daucus carota subsp. sativus] [Daucus carota]	Genetic Information Processing	Replication and repair	ko03440//Homologous recombination	K10875	-	-	-
Unigene0000126	446	122.667	4.5114	4.4969	4.1524	1.4082	0.976	1.3957	4.3869	1.25997	-1.79982	7.73406e-16	2.18945e-14	yes	CLPB1	PREDICTED: protein SMAX1-LIKE 3 [Vitis vinifera]	-	-	-	-	-	GO:0003824//catalytic activity	GO:0008152//metabolic process;GO:0071704//organic substance metabolic process;GO:0043170//macromolecule metabolic process
Unigene0000128	6268	1925.67	40.3031	43.5635	44.4555	12.7644	13.2071	15.0365	42.774	13.6693	-1.64579	2.30236e-26	1.46594e-24	yes	NSP1	PREDICTED: nodulation-signaling pathway 1 protein-like [Daucus carota subsp. sativus] [Daucus carota]	-	-	-	-	-	-	GO:1901576//organic substance biosynthetic process;GO:0071704//organic substance metabolic process;GO:0044249//cellular biosynthetic process;GO:0009058//biosynthetic process;GO:0043170//macromolecule metabolic process;GO:0009059//macromolecule biosynthetic process;GO:0009987//cellular process;GO:0034645//cellular macromolecule biosynthetic process;GO:0044260//cellular macromolecule metabolic proc…
Unigene0000131	12	45.3333	0.9145	0.3983	0.5397	3.0751	2.6561	1.5854	0.6175	2.43887	1.9817	2.22612e-05	0.000148335	yes	--	zinc ion-binding protein [Medicago truncatula]	-	-	-	-	-	-	-
Unigene0000132	7	22.6667	0.1386	0.3734	0.2208	0.5242	1.0867	0.8648	0.244267	0.825233	1.75635	0.00200189	0.00789067	yes	--	--	-	-	-	-	-	-	-
Unigene0000133	44.6667	18.3333	5.8803	4.9085	3.9334	1.8832	1.9357	2.492	4.9074	2.10363	-1.22208	0.00160233	0.0065091	yes	--	WRKY protein [Salvia miltiorrhiza]	-	-	-	-	-	-	-
Unigene0000145	31.6667	102.333	1.5089	1.9098	2.6717	7.1351	4.5359	8.6977	2.03013	6.78957	1.74175	1.36859e-06	1.17839e-05	yes	--	--	-	-	-	-	-	-	-
Unigene0000149	178.667	1160.67	8.7584	2.1332	2.7968	38.5779	20.4862	34.1772	4.5628	31.0804	2.76802	1.22489e-10	1.94933e-09	yes	PER5	PREDICTED: lignin-forming anionic peroxidase-like [Daucus carota subsp. sativus] [Daucus carota]	Metabolism	Global and Overview;Biosynthesis of other secondary metabolites	ko01100//Metabolic pathways;ko01110//Biosynthesis of secondary metabolites;ko00940//Phenylpropanoid biosynthesis	K00430	-	GO:0043169//cation binding;GO:0005488//binding;GO:0046906//tetrapyrrole binding;GO:0097159//organic cyclic compound binding;GO:1901363//heterocyclic compound binding;GO:0043167//ion binding;GO:0003824//catalytic activity	GO:0008152//metabolic process;GO:0006950//response to stress;GO:0044710//single-organism metabolic process;GO:0044699//single-organism process;GO:0050896//response to stimulus
Unigene0000150	209.333	472.667	6.8421	5.8665	7.5045	16.5369	15.6664	15.2227	6.7377	15.8087	1.23039	5.59488e-10	8.1663e-09	yes	GAT1	PREDICTED: thioredoxin M3, chloroplastic isoform X2 [Daucus carota subsp. sativus] [Daucus carota]	-	-	-	-	-	-	-
Unigene0000152	41	1.33333	0.6065	1.1658	1.1401	0	0	0.0971	0.9708	0.0323667	-4.90659	9.5779e-12	1.75336e-10	yes	--	--	-	-	-	-	-	-	-
Unigene0000153	3618	916.667	24.7415	24.8117	25.3875	7.6154	6.7401	5.4576	24.9802	6.60437	-1.91929	5.6706e-29	4.27034e-27	yes	LHW	PREDICTED: transcription factor LHW-like [Daucus carota subsp. sativus] [Daucus carota]	-	-	-	-	-	-	GO:0010468//regulation of gene expression;GO:0048507//meristem development;GO:0019222//regulation of metabolic process;GO:0010556//regulation of macromolecule biosynthetic process;GO:0006355//regulation of transcription, DNA-templated;GO:2000112//regulation of cellular macromolecule biosynthetic process;GO:0009653//anatomical structure morphogenesis;GO:0080090//regulation of primary metabolic pro…
Unigene0000160	22.3333	4.33333	0.4622	0.5392	0.4911	0.119	0.046	0.1374	0.4975	0.1008	-2.3032	5.31702e-05	0.00032283	yes	--	--	-	-	-	-	-	-	-
Unigene0000164	14.6667	135.667	0.5338	0.4577	0.4962	5.6251	6.3138	2.4291	0.4959	4.78933	3.2717	2.14213e-14	5.23375e-13	yes	--	All-trans-retinol 13,14-reductase, partial [Anthurium amnicola]	-	-	-	-	-	-	-
Unigene0000168	43.3333	119.667	3.3531	4.3809	5.7213	13.3988	10.1995	14.9028	4.4851	12.8337	1.51673	1.3364e-06	1.152e-05	yes	--	PREDICTED: AUGMIN subunit 5 [Daucus carota subsp. sativus] [Daucus carota]	-	-	-	-	-	-	-
Unigene0000171	15.3333	0.666667	0.4969	0.4522	0.7165	0	0.0742	0	0.5552	0.0247333	-4.48848	2.67355e-06	2.16384e-05	yes	--	--	-	-	-	-	-	-	-
Unigene0000172	9594	4009.67	287.361	281.253	250.644	113.412	114.483	129.234	273.086	119.043	-1.19787	3.32493e-15	8.82409e-14	yes	PCAP1	PREDICTED: plasma membrane-associated cation-binding protein 1 [Solanum tuberosum]	-	-	-	-	-	-	-
Unigene0000178	6	0.333333	0.4036	0.4944	0.9647	0	0	0.105	0.6209	0.035	-4.14893	0.00372712	0.013416	yes	--	--	-	-	-	-	-	-	-
Unigene0000180	24	6.33333	0.6523	0.5951	0.3823	0.1459	0.2352	0.0702	0.543233	0.150433	-1.85245	0.0010033	0.00434327	yes	--	--	-	-	-	-	-	-	-
Unigene0000184	1217.67	39	8.0044	7.0065	7.5769	0.2044	0.2297	0.3173	7.52927	0.250467	-4.90982	7.0644e-100	9.52756e-97	yes	CYP704C1	PREDICTED: cytochrome P450 704C1-like [Daucus carota subsp. sativus] [Daucus carota]	-	-	-	-	-	GO:0097159//organic cyclic compound binding;GO:0016705//oxidoreductase activity, acting on paired donors, with incorporation or reduction of molecular oxygen;GO:1901363//heterocyclic compound binding;GO:0016712//oxidoreductase activity, acting on paired donors, with incorporation or reduction of molecular oxygen, reduced flavin or flavoprotein as one donor, and incorporation of one atom of oxygen…	GO:0044699//single-organism process;GO:0044710//single-organism metabolic process;GO:0008152//metabolic process
Unigene0000188	14	4.33333	0.8554	0.5294	0.5261	0.1946	0.1883	0.2341	0.636967	0.205667	-1.63091	0.0106497	0.0325596	yes	--	--	-	-	-	-	-	-	-
Unigene0000195	70262.7	31612.3	5536.36	5743.57	6043.49	3058.79	2599.92	2466.28	5774.47	2708.33	-1.09229	9.98422e-13	2.04585e-11	yes	--	PREDICTED: organ-specific protein S2-like [Erythranthe guttata]	-	-	-	-	-	-	-
Unigene0000198	32.3333	9.66667	1.0502	0.3041	1.0143	0.0774	0.5491	0.0993	0.789533	0.241933	-1.70639	0.0170678	0.048078	yes	--	zf-RVT domain-containing protein, partial [Cephalotus follicularis]	-	-	-	-	-	-	-
Unigene0000200	14	2.66667	0.6871	0.4713	0.292	0.0743	0.1437	0.0715	0.483467	0.0965	-2.32482	0.00172646	0.00693849	yes	--	--	-	-	-	-	-	-	-
Unigene0000210	216.667	38.6667	7.6806	8.6014	7.7712	1.9371	1.8357	0.7228	8.01773	1.49853	-2.41964	2.2235e-13	4.88834e-12	yes	SAUR32	SAUR-like auxin-responsive family protein [Medicago truncatula]	Environmental Information Processing	Signal transduction	ko04075//Plant hormone signal transduction	K14488	-	-	-
Unigene0000213	390.667	89	4.788	5.5666	4.9904	1.3148	1.2584	1.0768	5.115	1.21667	-2.0718	1.73522e-20	7.17065e-19	yes	--	50S ribosomal protein L9 [Anthurium amnicola]	-	-	-	-	-	-	-
Unigene0000218	21	0	0	0.7541	5.6205	0	0	0	2.12487	0.001	-11.0532	0.000134777	0.000739067	yes	--	--	-	-	-	-	-	-	-
Unigene0000222	32.3333	10	1.1476	1.0971	0.4758	0.3328	0.1756	0.3785	0.906833	0.295633	-1.61703	0.00241765	0.00927749	yes	--	--	-	-	-	-	-	-	-
Unigene0000223	11	1	1.939	1.1177	0.7271	0.2466	0.1193	0	1.26127	0.121967	-3.37031	0.000692727	0.00314206	yes	--	--	-	-	-	-	-	-	-
Unigene0000236	325.667	152.667	8.9831	8.9583	8.2485	6.4157	3.4911	2.9769	8.72997	4.29457	-1.02346	0.00029234	0.00147036	yes	BPS1	PREDICTED: protein BPS1, chloroplastic-like [Daucus carota subsp. sativus] [Daucus carota]	-	-	-	-	-	-	-
Unigene0000237	13.6667	1	0.5535	0.217	0.7841	0	0.0386	0.0768	0.5182	0.0384667	-3.75183	0.000146188	0.000793602	yes	--	--	-	-	-	-	-	-	-
Unigene0000243	1292	64.6667	33.6077	32.932	50.0927	1.1481	1.1724	3.6831	38.8775	2.0012	-4.28	7.36698e-28	5.14074e-26	yes	--	hypothetical protein COLO4_11043 [Corchorus olitorius]	-	-	-	-	-	-	-
Unigene0000244	2132.67	1005.67	11.4887	11.7409	11.9003	5.7168	5.8817	5.6539	11.71	5.7508	-1.0259	2.25918e-11	3.94862e-10	yes	CALS11	PREDICTED: callose synthase 11-like [Sesamum indicum]	-	-	-	-	-	-	-
Unigene0000246	8.33333	0	0.7085	0.4418	0.479	0	0	0	0.5431	0.001	-9.08507	3.65092e-05	0.000230598	yes	--	--	-	-	-	-	-	-	-
Unigene0000248	261.667	73.6667	7.6484	7.8205	14.21	2.9553	3.0908	2.5751	9.89297	2.87373	-1.78348	3.0351e-09	4.00595e-08	yes	--	--	-	-	-	-	-	-	-
Unigene0000251	735.667	296.333	10.4426	10.8942	10.7736	3.664	4.4307	5.349	10.7035	4.48123	-1.25611	9.22677e-11	1.49045e-09	yes	At3g19553	PREDICTED: probable polyamine transporter At3g19553 [Daucus carota subsp. sativus] [Daucus carota]	-	-	-	-	GO:0031224//intrinsic component of membrane;GO:0016020//membrane;GO:0044425//membrane part	GO:0015291//secondary active transmembrane transporter activity;GO:0022804//active transmembrane transporter activity;GO:0008509//anion transmembrane transporter activity;GO:0046943//carboxylic acid transmembrane transporter activity;GO:0015075//ion transmembrane transporter activity;GO:0022857//transmembrane transporter activity;GO:0008514//organic anion transmembrane transporter activity;GO:002…	GO:0044765//single-organism transport;GO:1902578//single-organism localization;GO:0019439//aromatic compound catabolic process;GO:0015846//polyamine transport;GO:0051186//cofactor metabolic process;GO:0009987//cellular process;GO:1901361//organic cyclic compound catabolic process;GO:1901564//organonitrogen compound metabolic process;GO:0051187//cofactor catabolic process;GO:0033013//tetrapyrrole …
Unigene0000259	33.3333	12.6667	2.3319	1.5709	3.5612	1.2602	0.762	0.9096	2.488	0.977267	-1.34816	0.00542841	0.0184598	yes	POB1	PREDICTED: BTB/POZ domain-containing protein POB1-like isoform X3 [Nicotiana tabacum]	-	-	-	-	-	-	-
Unigene0000263	96.6667	35.6667	3.2526	4.5955	3.2144	1.0629	1.4632	1.731	3.6875	1.41903	-1.37773	2.66955e-05	0.000174457	yes	RIC4	PREDICTED: CRIB domain-containing protein RIC4-like [Daucus carota subsp. sativus] [Daucus carota]	-	-	-	-	-	-	GO:0016043//cellular component organization;GO:0030154//cell differentiation;GO:0050789//regulation of biological process;GO:0032501//multicellular organismal process;GO:0044767//single-organism developmental process;GO:0071840//cellular component organization or biogenesis;GO:0009653//anatomical structure morphogenesis;GO:0048468//cell development;GO:0050794//regulation of cellular process;GO:00…
Unigene0000264	0	7.33333	0	0	0	1.266	0.4454	0.7753	0.001	0.8289	9.69505	0.000201378	0.00105693	yes	sqt-1	--	-	-	-	-	-	-	-
Unigene0000266	163.667	69.6667	3.4506	4.9097	3.3394	2.0181	1.5569	1.6471	3.8999	1.7407	-1.16377	2.65355e-05	0.000173497	yes	--	Condensin2nSMC domain-containing protein [Cephalotus follicularis]	-	-	-	-	-	-	-
Unigene0000270	6.33333	0.333333	0.9132	0.6264	0.194	0	0.0955	0	0.577867	0.0318333	-4.18213	0.00596833	0.019997	yes	--	--	-	-	-	-	-	-	-
Unigene0000272	12	1.33333	0.4922	0.8441	0.9151	0	0	0.256	0.750467	0.0853333	-3.13661	0.00126145	0.00529634	yes	--	--	-	-	-	-	-	-	-
Unigene0000274	508	1157.33	14.3742	15.6296	11.778	30.0746	37.6174	31.7694	13.9273	33.1538	1.25126	1.19307e-11	2.15115e-10	yes	DRP1A	PREDICTED: dynamin-related protein 1A-like [Daucus carota subsp. sativus] [Daucus carota]	-	-	-	-	-	-	-
Unigene0000276	18.6667	5.33333	0.8448	0.61	1.0865	0.0961	0.279	0.37	0.8471	0.248367	-1.77006	0.00408686	0.0144972	yes	--	--	-	-	-	-	-	-	-
Unigene0000283	2364.67	965	29.8565	29.056	22.3688	8.9607	8.6922	16.9281	27.0938	11.527	-1.23294	5.28538e-07	4.91233e-06	yes	--	Calcium-binding EF-hand [Cynara cardunculus var. scolymus] [Cynara cardunculus]	-	-	-	-	-	-	-
Unigene0000286	0.666667	16.3333	0	0.1118	0.1212	1.3561	3.3394	1.1864	0.0776667	1.96063	4.65788	4.72366e-06	3.64038e-05	yes	--	BnaCnng13060D [Brassica napus]	Metabolism	Energy metabolism;Global and Overview	ko01100//Metabolic pathways;ko00190//Oxidative phosphorylation	K02132	-	-	-
Unigene0000287	7604	1237.67	303.1	307.164	314.952	66.4045	57.6268	33.3476	308.405	52.4596	-2.55555	1.78318e-29	1.38794e-27	yes	--	BnaA09g40010D [Brassica napus]	-	-	-	-	-	-	-
Unigene0000290	34	2	2.198	0.9727	0.452	0.1533	0	0.0738	1.20757	0.0757	-3.99567	1.00906e-06	8.89472e-06	yes	--	--	-	-	-	-	-	-	-
Unigene0000292	68.3333	2.66667	1.0231	1.8456	1.9763	0.1005	0.0973	0	1.615	0.0659333	-4.61438	5.59785e-16	1.60136e-14	yes	At1g60420	DC1 domain-containing family protein [Populus trichocarpa]	-	-	-	-	-	-	GO:0001101//response to acid chemical;GO:0051234//establishment of localization;GO:0015698//inorganic anion transport;GO:1902578//single-organism localization;GO:0006811//ion transport;GO:0051179//localization;GO:0042221//response to chemical;GO:0044699//single-organism process;GO:0006810//transport;GO:0006820//anion transport;GO:0050896//response to stimulus;GO:0044765//single-organism transport
Unigene0000293	8	1	0.3777	0.7402	0.7223	0.0817	0.079	0.0786	0.6134	0.0797667	-2.94297	0.00305914	0.0113323	yes	--	--	-	-	-	-	-	-	-
Unigene0000294	121.667	52.3333	1.5771	1.37	1.1764	0.5924	0.7017	0.5585	1.3745	0.617533	-1.15432	3.59808e-05	0.000227726	yes	CCMFC	cytochrome c biogenesis FC [Vitis vinifera]	-	-	-	-	-	-	-
Unigene0000301	797.667	366.333	3.6941	3.58	2.5371	1.5787	1.4719	1.6674	3.2704	1.57267	-1.05625	8.69908e-08	9.28047e-07	yes	--	Nucleolar 27S pre-rRNA processing, Urb2/Npa2, C-terminal [Cynara cardunculus var. scolymus] [Cynara cardunculus]	-	-	-	-	-	-	-
Unigene0000302	5.33333	0	0.3031	0.3564	0.322	0	0	0	0.327167	0.001	-8.35388	0.000735337	0.00331219	yes	--	--	-	-	-	-	-	-	-
Unigene0000308	0	106.667	0	0	0	2.5279	2.3326	7.2235	0.001	4.028	11.9758	1.71669e-22	8.25803e-21	yes	ABR1	PREDICTED: ethylene-responsive transcription factor ABR1-like, partial [Malus domestica]	-	-	-	-	-	-	-
Unigene0000310	3085.33	1177	11.3419	10.0964	9.9428	3.1245	4.3255	4.993	10.4604	4.14767	-1.33456	2.03718e-12	4.0168e-11	yes	SGR6	PREDICTED: protein SHOOT GRAVITROPISM 6 [Daucus carota subsp. sativus] [Daucus carota]	-	-	-	-	-	-	-
Unigene0000318	20.6667	5.33333	0.4755	0.7863	0.5999	0.1285	0.0621	0.3091	0.620567	0.166567	-1.89749	0.00208606	0.00817246	yes	GIP	Retrovirus-related Pol polyprotein from transposon TNT 1-94 [Cajanus cajan]	-	-	-	-	-	-	-
Unigene0000325	14.3333	1.66667	1.0289	0.8642	0.2082	0	0.2049	0.051	0.700433	0.0853	-3.03763	0.00173989	0.00698603	yes	--	Double Clp-N motif-containing protein [Cynara cardunculus var. scolymus] [Cynara cardunculus]	-	-	-	-	-	-	-
Unigene0000335	73	33	1.6925	0.9951	1.0609	0.3293	0.6371	0.7922	1.2495	0.5862	-1.09189	0.0058515	0.0196624	yes	CC-1	PREDICTED: cytochrome c [Gossypium raimondii]	Metabolism	Global and Overview;Energy metabolism	ko01100//Metabolic pathways;ko01120//Microbial metabolism in diverse environments;ko00920//Sulfur metabolism	K08738	GO:0044446//intracellular organelle part;GO:0043231//intracellular membrane-bounded organelle;GO:0044464//cell part;GO:0005623//cell;GO:0044422//organelle part;GO:0043227//membrane-bounded organelle;GO:0044424//intracellular part;GO:0043229//intracellular organelle;GO:0016020//membrane;GO:0031970//organelle envelope lumen;GO:0043226//organelle;GO:0044425//membrane part;GO:0031967//organelle envel…	GO:0005488//binding;GO:0046872//metal ion binding;GO:0046906//tetrapyrrole binding;GO:0097159//organic cyclic compound binding;GO:0043169//cation binding;GO:0043167//ion binding;GO:1901363//heterocyclic compound binding;GO:0046914//transition metal ion binding	GO:0044699//single-organism process;GO:0008152//metabolic process;GO:0044710//single-organism metabolic process
Unigene0000336	53.6667	15.3333	3.4275	3.5753	1.9381	1.1353	0.1734	1.3801	2.9803	0.896267	-1.73346	0.00140971	0.00583496	yes	--	--	-	-	-	-	-	-	-
Unigene0000344	6	0	0.4457	1.201	0.3551	0	0	0	0.667267	0.001	-9.38212	0.00164464	0.00665581	yes	--	--	-	-	-	-	-	-	-
Unigene0000346	24.6667	2	1.0306	0.8934	1.0528	0.0857	0.1243	0.0412	0.992267	0.0837333	-3.56685	3.34742e-08	3.81357e-07	yes	--	--	-	-	-	-	-	-	-
Unigene0000349	26.3333	8.66667	3.5533	2.9543	2.0591	1.513	0.7881	0.672	2.85557	0.991033	-1.52677	0.00376474	0.0135312	yes	rscc	class 1 chitinase [Panax ginseng]	Metabolism	Global and Overview;Carbohydrate metabolism	ko01100//Metabolic pathways;ko00520//Amino sugar and nucleotide sugar metabolism	K01183	-	-	-
Unigene0000357	11.3333	2.33333	0.8068	0.7905	0.5274	0.4025	0	0.0646	0.708233	0.1557	-2.18546	0.0135102	0.0396351	yes	MNR1	PREDICTED: salutaridine reductase-like [Daucus carota subsp. sativus] [Daucus carota]	Metabolism	Global and Overview;Metabolism of terpenoids and polyketides	ko01110//Biosynthesis of secondary metabolites;ko00902//Monoterpenoid biosynthesis	K15095	-	-	-
Unigene0000360	34	2.33333	1.0024	1.399	0.71	0	0.0953	0.1264	1.03713	0.0739	-3.81088	6.1335e-09	7.77319e-08	yes	--	PREDICTED: potassium channel SKOR-like isoform X2 [Daucus carota subsp. sativus] [Daucus carota]	-	-	-	-	-	-	-
Unigene0000362	23.3333	3.33333	0.7552	1.4411	0.5912	0.2148	0.2078	0	0.929167	0.140867	-2.72161	0.000137781	0.000753052	yes	--	--	-	-	-	-	-	-	-
Unigene0000365	1392.33	4333.67	47.8767	58.1418	57.2984	82.1882	351.07	93.3816	54.439	175.546	1.68914	4.33482e-05	0.000268917	yes	RRT15	senescence-associated protein [Medicago truncatula]	-	-	-	-	-	-	-
Unigene0000366	13.3333	169.667	0.2628	0.2944	0.1995	2.6178	3.9852	3.4567	0.252233	3.35323	3.73272	1.11381e-26	7.26004e-25	yes	PER65	PREDICTED: peroxidase 31 [Eucalyptus grandis]	Metabolism	Biosynthesis of other secondary metabolites;Global and Overview	ko01100//Metabolic pathways;ko01110//Biosynthesis of secondary metabolites;ko00940//Phenylpropanoid biosynthesis	K00430	-	-	-
Unigene0000367	28.3333	6.33333	2.5708	1.1966	1.7753	0.6252	0.5376	0.1337	1.84757	0.432167	-2.09597	0.000466553	0.00222128	yes	At5g23350	PREDICTED: GEM-like protein 4 [Daucus carota subsp. sativus] [Daucus carota]	-	-	-	-	-	-	-
Unigene0000368	1.33333	7.66667	0.0853	0	0.0906	0.1843	0.4011	0.4434	0.0586333	0.342933	2.54814	0.0129422	0.0382476	yes	--	--	-	-	-	-	-	-	-
Unigene0000370	21.6667	5	0.7109	0.95	0.4463	0.1397	0.0676	0.3025	0.7024	0.169933	-2.04732	0.00121968	0.00514134	yes	--	--	-	-	-	-	-	-	-
Unigene0000372	23019	2840.33	342.516	349.412	304.846	43.1669	42.222	43.0129	332.258	42.8006	-2.9566	9.56328e-80	6.56829e-77	yes	CYP71D55	RecName: Full=Cytochrome P450 CYP71D313 [Panax ginseng]	-	-	-	-	GO:0031224//intrinsic component of membrane;GO:0016020//membrane;GO:0044425//membrane part	GO:0005488//binding;GO:0046914//transition metal ion binding;GO:0016491//oxidoreductase activity;GO:1901363//heterocyclic compound binding;GO:0043169//cation binding;GO:0046906//tetrapyrrole binding;GO:0043167//ion binding;GO:0097159//organic cyclic compound binding;GO:0003824//catalytic activity;GO:0046872//metal ion binding	GO:0008152//metabolic process;GO:0044699//single-organism process;GO:0044710//single-organism metabolic process
Unigene0000375	8	1	0.2678	0.9185	0.4268	0	0.07	0.1393	0.5377	0.0697667	-2.94619	0.00922318	0.0288536	yes	--	--	-	-	-	-	-	-	-
Unigene0000376	356.333	22	4.2408	5.449	5.5348	0.3339	0.1468	0.4966	5.07487	0.325767	-3.96146	1.50479e-31	1.31164e-29	yes	LAC17	PREDICTED: laccase-17-like [Daucus carota subsp. sativus] [Daucus carota]	-	-	-	-	-	-	-
Unigene0000379	6	0	0	0.9596	0.2081	0	0	0	0.389233	0.001	-8.60449	0.0130906	0.0385977	yes	--	--	-	-	-	-	-	-	-
Unigene0000381	19	0	1.2629	1.3613	1.0063	0	0	0	1.21017	0.001	-10.241	5.77795e-10	8.41365e-09	yes	--	--	-	-	-	-	-	-	-
Unigene0000384	255.333	89.6667	2.5757	2.3679	2.3185	0.9516	0.852	0.8573	2.4207	0.886967	-1.44847	2.15402e-10	3.32249e-09	yes	At5g40400	PREDICTED: pentatricopeptide repeat-containing protein At5g40400 [Daucus carota subsp. sativus] [Daucus carota]	-	-	-	-	-	-	-
Unigene0000387	52	21.3333	4.1847	4.6986	4.9089	1.5077	1.3674	2.9926	4.5974	1.9559	-1.23299	0.00195786	0.00774466	yes	--	--	-	-	-	-	-	-	-
Unigene0000389	151	41	16.7656	16.2294	13.4936	3.8439	5.0997	4.2277	15.4962	4.39043	-1.81948	9.35626e-11	1.50972e-09	yes	--	PREDICTED: SEC14-like protein 5 isoform X4 [Theobroma cacao]	-	-	-	-	-	-	-
Unigene0000394	331	147.667	9.5774	8.2822	7.226	4.1083	3.922	3.6676	8.36187	3.8993	-1.10061	5.02904e-07	4.69408e-06	yes	--	Vesicle transport protein USE1 [Noccaea caerulescens]	Genetic Information Processing	Folding, sorting and degradation	ko04130//SNARE interactions in vesicular transport	K08507	-	-	-
Unigene0000395	1813.67	466.667	19.5628	21.9018	20.2004	6.6448	5.7841	4.1583	20.555	5.52907	-1.89438	3.71111e-22	1.74338e-20	yes	At4g23740	PREDICTED: probable inactive receptor kinase At4g23740 [Daucus carota subsp. sativus] [Daucus carota]	-	-	-	-	GO:0044425//membrane part;GO:0031224//intrinsic component of membrane;GO:0016020//membrane	GO:0001883//purine nucleoside binding;GO:0097159//organic cyclic compound binding;GO:0001882//nucleoside binding;GO:0003824//catalytic activity;GO:0032550//purine ribonucleoside binding;GO:0016740//transferase activity;GO:0016772//transferase activity, transferring phosphorus-containing groups;GO:0016301//kinase activity;GO:0005488//binding;GO:0036094//small molecule binding;GO:0032549//ribonucle…	GO:0044238//primary metabolic process;GO:0051239//regulation of multicellular organismal process;GO:0050793//regulation of developmental process;GO:2000026//regulation of multicellular organismal development;GO:0043412//macromolecule modification;GO:0044237//cellular metabolic process;GO:0044260//cellular macromolecule metabolic process;GO:0006796//phosphate-containing compound metabolic process;…
Unigene0000396	19	2.33333	0.7621	0.7468	0.4784	0.1123	0	0.1441	0.662433	0.0854667	-2.95434	3.47923e-05	0.00022109	yes	--	--	-	-	-	-	-	-	-
Unigene0000397	16.3333	4.33333	1.4092	0.4803	1.1716	0.1987	0.1281	0.5098	1.02037	0.278867	-1.87144	0.00976233	0.0302658	yes	--	--	-	-	-	-	-	-	-
Unigene0000406	51.6667	130.667	1.1842	1.4047	2.3506	4.9851	4.5293	3.4037	1.6465	4.30603	1.38696	1.92551e-05	0.000130022	yes	PYL6	PREDICTED: abscisic acid receptor PYL12 [Theobroma cacao]	Environmental Information Processing	Signal transduction	ko04075//Plant hormone signal transduction	K14496	-	-	-
Unigene0000410	15.3333	2.66667	0.773	0.2885	0.6648	0.0796	0.1539	0.0766	0.575433	0.103367	-2.47688	0.000983047	0.0042653	yes	UNE12	PREDICTED: transcription factor UNE12-like [Juglans regia]	-	-	-	-	-	-	-
Unigene0000411	12	0.666667	0.6322	0.5466	0.158	0	0	0.0774	0.4456	0.0258	-4.11031	0.000307887	0.00153751	yes	--	--	-	-	-	-	-	-	-
Unigene0000416	32	3	1.421	1.4281	0.6581	0.1575	0.0762	0.1137	1.16907	0.1158	-3.33565	9.0704e-08	9.64609e-07	yes	--	--	-	-	-	-	-	-	-
Unigene0000420	9.66667	1.66667	1.9038	0.3927	0.6387	0.2166	0.2095	0.1042	0.9784	0.176767	-2.46858	0.0138701	0.0405087	yes	--	--	-	-	-	-	-	-	-
Unigene0000424	94.3333	36	9.1472	13.6583	8.2139	6.0027	3.302	3.1716	10.3398	4.15877	-1.31398	0.000297051	0.00149012	yes	--	--	-	-	-	-	-	-	-
Unigene0000425	30	7.66667	0.9169	1.7496	1.7431	0.4173	0.4037	0.3514	1.46987	0.3908	-1.91118	0.000244787	0.00125571	yes	--	--	-	-	-	-	-	-	-
Unigene0000428	379	154	9.1465	10.7551	6.2432	4.424	3.0365	3.7105	8.71493	3.72367	-1.22677	2.0154e-06	1.67278e-05	yes	--	heavy metal transport/detoxification superfamily protein [Medicago truncatula]	-	-	-	-	-	-	-
Unigene0000432	38.3333	15.3333	0.8186	0.5834	0.7709	0.4022	0.1751	0.329	0.7243	0.3021	-1.26156	0.00359186	0.0129993	yes	PPOX2	PREDICTED: phytoene dehydrogenase, chloroplastic/chromoplastic [Daucus carota subsp. sativus] [Daucus carota]	-	-	-	-	GO:0044444//cytoplasmic part;GO:0044424//intracellular part;GO:0043226//organelle;GO:0005737//cytoplasm;GO:0044435//plastid part;GO:0043231//intracellular membrane-bounded organelle;GO:0044422//organelle part;GO:0009536//plastid;GO:0044446//intracellular organelle part;GO:0043227//membrane-bounded organelle;GO:0031975//envelope;GO:0005623//cell;GO:0009526//plastid envelope;GO:0031967//organelle e…	GO:0003824//catalytic activity	GO:0046483//heterocycle metabolic process;GO:0044237//cellular metabolic process;GO:0043412//macromolecule modification;GO:0009987//cellular process;GO:0043170//macromolecule metabolic process;GO:0008152//metabolic process;GO:0006139//nucleobase-containing compound metabolic process;GO:0009653//anatomical structure morphogenesis;GO:0034641//cellular nitrogen compound metabolic process;GO:1901360/…
Unigene0000440	791	3643.33	16.75	20.4622	16.025	85.288	89.4752	81.4779	17.7457	85.4137	2.267	2.24898e-41	3.17757e-39	yes	FLS	PREDICTED: flavonol synthase/flavanone 3-hydroxylase [Daucus carota subsp. sativus] [Daucus carota]	Metabolism	Global and Overview;Biosynthesis of other secondary metabolites	ko01100//Metabolic pathways;ko01110//Biosynthesis of secondary metabolites;ko00941//Flavonoid biosynthesis	K05278	-	GO:0003824//catalytic activity;GO:0043167//ion binding;GO:0043169//cation binding;GO:0016706//oxidoreductase activity, acting on paired donors, with incorporation or reduction of molecular oxygen, 2-oxoglutarate as one donor, and incorporation of one atom each of oxygen into both donors;GO:0051213//dioxygenase activity;GO:0016491//oxidoreductase activity;GO:0016705//oxidoreductase activity, actin…	GO:0009058//biosynthetic process;GO:0044699//single-organism process;GO:0009812//flavonoid metabolic process;GO:1901576//organic substance biosynthetic process;GO:0009813//flavonoid biosynthetic process;GO:0071704//organic substance metabolic process;GO:0051552//flavone metabolic process;GO:0046148//pigment biosynthetic process;GO:0044710//single-organism metabolic process;GO:0051553//flavone bio…
Unigene0000442	0.333333	10	0	0.0595	0	0.6566	0.3811	0.8847	0.0198333	0.6408	5.01388	6.11692e-05	0.000365326	yes	At4g32285	clathrin assembly protein-like [Dorcoceras hygrometricum]	-	-	-	-	-	-	-
Unigene0000443	179.667	502	2.7613	2.4051	4.2193	7.1298	8.43	11.4536	3.12857	9.00447	1.52514	7.40637e-09	9.2911e-08	yes	PCS1	PREDICTED: aspartic proteinase PCS1-like [Daucus carota subsp. sativus] [Daucus carota]	-	-	-	-	-	-	-
Unigene0000444	35.3333	123.667	1.1061	0.3666	0.2592	1.9164	1.5478	2.8934	0.5773	2.1192	1.87613	7.84718e-05	0.000456283	yes	HSF30	PREDICTED: heat shock factor protein HSF30-like [Daucus carota subsp. sativus] [Daucus carota]	-	-	-	-	GO:0005622//intracellular;GO:0044464//cell part;GO:0044424//intracellular part;GO:0005623//cell	-	GO:1903506//regulation of nucleic acid-templated transcription;GO:0010468//regulation of gene expression;GO:0019219//regulation of nucleobase-containing compound metabolic process;GO:0051171//regulation of nitrogen compound metabolic process;GO:0031326//regulation of cellular biosynthetic process;GO:0050794//regulation of cellular process;GO:0080090//regulation of primary metabolic process;GO:200…
Unigene0000452	64.6667	188.667	1.589	1.1633	0.8149	3.4941	3.0364	4.3696	1.18907	3.63337	1.61148	8.11184e-08	8.69275e-07	yes	PCS1	PREDICTED: aspartic proteinase PCS1-like [Daucus carota subsp. sativus] [Daucus carota]	-	-	-	-	-	GO:0016787//hydrolase activity;GO:0003824//catalytic activity	GO:0008152//metabolic process;GO:0019538//protein metabolic process;GO:0044238//primary metabolic process;GO:0043170//macromolecule metabolic process;GO:0071704//organic substance metabolic process
Unigene0000458	4.66667	0	0.2186	0.2142	1.1613	0	0	0	0.531367	0.001	-9.05356	0.00833169	0.0264994	yes	--	--	-	-	-	-	-	-	-
Unigene0000464	17.3333	4	0.8008	0.497	0.0851	0.1731	0.0558	0.1111	0.460967	0.113333	-2.02409	0.0144499	0.041943	yes	--	--	-	-	-	-	-	-	-
Unigene0000470	1055	170	9.4363	9.6165	9.7672	1.6708	1.6539	1.5144	9.60667	1.61303	-2.57426	1.40823e-45	2.41243e-43	yes	At3g16010	PREDICTED: pentatricopeptide repeat-containing protein At3g16010 [Daucus carota subsp. sativus] [Daucus carota]	-	-	-	-	-	-	-
Unigene0000471	154.333	45.3333	2.6043	2.5348	3.0825	0.9257	0.6031	0.9818	2.74053	0.836867	-1.71139	2.9685e-09	3.92714e-08	yes	--	PREDICTED: F-box/kelch-repeat protein At3g04660-like [Daucus carota subsp. sativus] [Daucus carota]	-	-	-	-	-	-	-
Unigene0000472	96	26.3333	2.646	2.3934	1.5137	0.4644	0.804	0.6116	2.18437	0.626667	-1.80144	6.3081e-07	5.77318e-06	yes	--	--	-	-	-	-	-	-	-
Unigene0000481	17	4.33333	0.8422	0.695	0.7535	0.4312	0.139	0.0461	0.763567	0.205433	-1.89408	0.00514239	0.0176229	yes	--	--	-	-	-	-	-	-	-
Unigene0000486	0	5.33333	0	0	0	0.3205	0.93	0.4112	0.001	0.5539	9.11348	0.00172317	0.0069279	yes	--	--	-	-	-	-	-	-	-
Unigene0000488	30.3333	75.6667	0.4853	0.5095	0.6076	1.3863	0.9967	1.7668	0.534133	1.38327	1.37281	7.64413e-05	0.000445734	yes	--	--	-	-	-	-	-	-	-
Unigene0000489	35	8.33333	3.8053	3.4181	4.0427	0.6855	0.7737	1.3194	3.75537	0.9262	-2.01956	1.84843e-05	0.000125342	yes	--	PREDICTED: coiled-coil domain-containing protein SCD2-like isoform X2 [Ipomoea nil]	-	-	-	-	-	-	-
Unigene0000490	12.6667	3	0.4008	0.8247	0.2981	0.13	0.1257	0.1251	0.507867	0.126933	-2.00038	0.00806671	0.0257871	yes	--	--	-	-	-	-	-	-	-
Unigene0000492	41.3333	11	0.6429	0.918	0.7416	0.3177	0.1152	0.2102	0.7675	0.214367	-1.84009	6.3171e-05	0.000375799	yes	--	--	-	-	-	-	-	-	-
Unigene0000494	916.667	2657.33	43.4082	47.8645	45.1274	173.375	136.011	104.117	45.4667	137.834	1.60005	5.19603e-16	1.48986e-14	yes	--	PREDICTED: uncharacterized protein LOC100262522 [Vitis vinifera]	-	-	-	-	-	-	-
Unigene0000496	8.66667	43.6667	0.2799	0.1646	0.2974	0.9681	1.3462	1.5431	0.2473	1.2858	2.37833	1.55218e-07	1.58546e-06	yes	--	Peptide transporter PTR2 [Anthurium amnicola]	-	-	-	-	-	-	-
Unigene0000498	25.6667	3	0.9125	0.7544	0.5453	0.0616	0.0298	0.178	0.7374	0.0898	-3.03766	2.36057e-06	1.92948e-05	yes	--	--	-	-	-	-	-	-	-
Unigene0000502	71	18.3333	1.1746	0.89	0.5275	0.0785	0.2026	0.4157	0.864033	0.232267	-1.8953	0.000236591	0.00121864	yes	TY3B-I	PREDICTED: transposon Ty3-G Gag-Pol polyprotein [Populus euphratica]	-	-	-	-	-	-	-
Unigene0000513	536.667	86.3333	8.0307	7.1565	9.0995	1.6365	1.0865	1.3434	8.09557	1.35547	-2.57834	4.18337e-28	2.94691e-26	yes	--	Glutaredoxin-3, partial [Anthurium amnicola]	-	-	-	-	-	GO:0016491//oxidoreductase activity;GO:0003824//catalytic activity;GO:0015036//disulfide oxidoreductase activity;GO:0016667//oxidoreductase activity, acting on a sulfur group of donors	GO:0003006//developmental process involved in reproduction;GO:0009987//cellular process;GO:0044763//single-organism cellular process;GO:0065008//regulation of biological quality;GO:0044710//single-organism metabolic process;GO:0050794//regulation of cellular process;GO:0050789//regulation of biological process;GO:0051716//cellular response to stimulus;GO:0008152//metabolic process;GO:0007154//cel…
Unigene0000514	1266.33	2709	21.8941	18.7529	14.3526	36.6063	42.1528	44.2041	18.3332	40.9877	1.16073	4.06155e-10	6.05697e-09	yes	RFS1	PREDICTED: probable galactinol--sucrose galactosyltransferase 1 [Populus euphratica]	Metabolism	Carbohydrate metabolism	ko00052//Galactose metabolism	K06617	-	GO:0003824//catalytic activity;GO:0016757//transferase activity, transferring glycosyl groups;GO:0016758//transferase activity, transferring hexosyl groups;GO:0016740//transferase activity;GO:0008378//galactosyltransferase activity	-
Unigene0000517	19.3333	0.666667	0.4622	0.8412	0.6314	0	0.069	0	0.644933	0.023	-4.80944	1.20185e-07	1.2514e-06	yes	--	--	-	-	-	-	-	-	-
Unigene0000521	260	652.333	7.0513	7.2289	9.2224	22.5444	20.601	18.1211	7.8342	20.4222	1.38228	3.01192e-12	5.81507e-11	yes	NIFU1	PREDICTED: nifU-like protein 1, chloroplastic [Daucus carota subsp. sativus] [Daucus carota]	-	-	-	-	-	GO:0005488//binding;GO:0051540//metal cluster binding	GO:0008152//metabolic process;GO:0009058//biosynthetic process
Unigene0000522	34.3333	13.6667	0.7547	0.6811	0.633	0.3649	0.3115	0.1859	0.6896	0.287433	-1.26253	0.00328817	0.0120603	yes	--	--	-	-	-	-	-	-	-
Unigene0000526	153.333	49.6667	3.248	1.8886	3.2231	0.7909	1.1756	0.8354	2.78657	0.933967	-1.57705	7.03012e-07	6.37576e-06	yes	EPSPS-1	PREDICTED: 3-phosphoshikimate 1-carboxyvinyltransferase 2 [Sesamum indicum]	Metabolism	Amino acid metabolism;Global and Overview	ko01100//Metabolic pathways;ko01110//Biosynthesis of secondary metabolites;ko01130//Biosynthesis of antibiotics;ko01230//Biosynthesis of amino acids;ko00400//Phenylalanine, tyrosine and tryptophan biosynthesis	K00800	-	-	-
Unigene0000528	3	0	0.3183	0.2079	0.4508	0	0	0	0.325667	0.001	-8.34725	0.0158023	0.0451825	yes	--	--	-	-	-	-	-	-	-
Unigene0000530	26	5.33333	0.9828	1.2694	1.2814	0.2897	0.1868	0.2788	1.17787	0.251767	-2.22602	2.0134e-05	0.000135438	yes	--	--	-	-	-	-	-	-	-
Unigene0000531	13	1	1.2456	1.2206	1.6542	0.1122	0	0.2159	1.37347	0.109367	-3.65058	4.3153e-05	0.00026784	yes	--	--	-	-	-	-	-	-	-
Unigene0000532	187	85.3333	2.5138	2.1708	1.817	1.2655	0.8041	1.0388	2.1672	1.03613	-1.06462	7.50332e-05	0.00043842	yes	Os05g0239150	PREDICTED: zinc finger BED domain-containing protein RICESLEEPER 1-like [Daucus carota subsp. sativus] [Daucus carota]	-	-	-	-	-	-	-
Unigene0000533	10.3333	2.66667	0.349	0.3157	0.1711	0.1161	0.0561	0.0558	0.2786	0.076	-1.87412	0.0162343	0.0461755	yes	--	--	-	-	-	-	-	-	-
Unigene0000538	14.6667	3.33333	0.8879	0.522	0.566	0.1919	0	0.2771	0.658633	0.156333	-2.07485	0.00604265	0.0202031	yes	--	--	-	-	-	-	-	-	-
Unigene0000540	6.66667	0	1.5598	0.5459	0.1184	0	0	0	0.741367	0.001	-9.53404	0.00282133	0.0105729	yes	--	--	-	-	-	-	-	-	-
Unigene0000541	25.6667	6.33333	0.838	0.4641	1.5871	0.3544	0.381	0	0.963067	0.245133	-1.97407	0.0100116	0.0309119	yes	At4g36680	PREDICTED: pentatricopeptide repeat-containing protein At4g36680, mitochondrial-like [Gossypium hirsutum]	-	-	-	-	GO:0044424//intracellular part;GO:0043226//organelle;GO:0044464//cell part;GO:0043231//intracellular membrane-bounded organelle;GO:0005623//cell;GO:0005622//intracellular;GO:0043227//membrane-bounded organelle;GO:0043229//intracellular organelle	-	GO:0046907//intracellular transport;GO:0008104//protein localization;GO:0033036//macromolecule localization;GO:0006886//intracellular protein transport;GO:1902578//single-organism localization;GO:0006810//transport;GO:0051234//establishment of localization;GO:0070727//cellular macromolecule localization;GO:0006605//protein targeting;GO:0044699//single-organism process;GO:0015031//protein transpor…
Unigene0000543	321.333	120.667	5.5513	4.8053	5.4678	2.5365	2.0307	1.633	5.2748	2.06673	-1.35176	1.12197e-08	1.36883e-07	yes	--	--	-	-	-	-	-	-	-
Unigene0000544	24.3333	51.3333	2.8589	1.8384	1.8983	4.7317	5.605	4.1819	2.19853	4.83953	1.13833	0.00180878	0.00722741	yes	--	--	-	-	-	-	-	-	-
Unigene0000545	33.6667	6.66667	0.6221	0.5588	0.5874	0	0.2349	0.1258	0.589433	0.120233	-2.29349	0.000205963	0.0010781	yes	--	--	-	-	-	-	-	-	-
Unigene0000547	18	1.66667	1.8443	1.8072	2.3051	0.5863	0	0	1.98553	0.195433	-3.34478	4.14231e-05	0.000258184	yes	--	--	-	-	-	-	-	-	-
Unigene0000550	18.6667	4.33333	0.8571	0.8049	0.3415	0	0.1867	0.2972	0.667833	0.1613	-2.04974	0.0070131	0.0229225	yes	--	--	-	-	-	-	-	-	-
Unigene0000559	86	38.3333	2.1588	2.6242	2.3516	0.7384	0.7143	1.8476	2.3782	1.1001	-1.11224	0.00440718	0.0154574	yes	--	zf-RVT domain-containing protein, partial [Cephalotus follicularis]	-	-	-	-	-	-	-
Unigene0000560	9.66667	0.666667	0.5471	0.6031	0.8718	0	0	0.1423	0.674	0.0474333	-3.82878	0.00034717	0.00171178	yes	--	--	-	-	-	-	-	-	-
Unigene0000561	25.6667	1.33333	1.5683	1.5368	1.7995	0	0	0.261	1.63487	0.087	-4.23201	1.12747e-08	1.37508e-07	yes	--	--	-	-	-	-	-	-	-
Unigene0000570	9.33333	1.33333	1.0057	0.7581	0.411	0.0836	0.2427	0	0.724933	0.108767	-2.73661	0.00560759	0.0189704	yes	--	--	-	-	-	-	-	-	-
Unigene0000572	5.66667	0	1.1585	0.516	0.1119	0	0	0	0.595467	0.001	-9.21788	0.00462599	0.0160995	yes	--	--	-	-	-	-	-	-	-
Unigene0000576	7	28	0.4208	0.4124	0.4471	1.4946	1.6973	2.1262	0.426767	1.7727	2.05443	2.75593e-05	0.000179322	yes	--	--	-	-	-	-	-	-	-
Unigene0000579	33	1.33333	0.581	1.6701	1.646	0.0837	0	0.0806	1.29903	0.0547667	-4.568	4.46775e-09	5.76155e-08	yes	--	--	-	-	-	-	-	-	-
Unigene0000581	19.3333	4.66667	1.4894	0.6841	0.5439	0.1509	0.0973	0.4357	0.9058	0.227967	-1.99037	0.00465647	0.016191	yes	--	--	-	-	-	-	-	-	-
Unigene0000588	19	4.66667	2.1779	2.0274	2.0824	0.4708	1.1386	0	2.0959	0.536467	-1.96601	0.0052298	0.0178869	yes	--	--	-	-	-	-	-	-	-
Unigene0000589	5.66667	0	0.767	0.6576	0.2037	0	0	0	0.542767	0.001	-9.08419	0.00145848	0.00600829	yes	--	--	-	-	-	-	-	-	-
Unigene0000594	140	313	3.7143	7.2092	4.1737	11.0789	12.3233	11.9622	5.0324	11.7881	1.22802	5.26497e-06	4.01335e-05	yes	--	Serine-type endopeptidase inhibitor [Theobroma cacao]	-	-	-	-	-	-	-
Unigene0000596	17.3333	5.33333	1.0855	0.7978	0.4805	0.1467	0.2365	0.3764	0.787933	0.2532	-1.6378	0.00857448	0.0271529	yes	--	--	-	-	-	-	-	-	-
Unigene0000597	16	2.33333	0.7233	0.6715	0.4449	0.1646	0	0.1188	0.613233	0.0944667	-2.69856	0.000286307	0.00144295	yes	--	--	-	-	-	-	-	-	-
Unigene0000600	13	0.333333	0.4372	1.7138	2.2064	0	0.1143	0	1.45247	0.0381	-5.25257	4.31524e-05	0.00026784	yes	--	--	-	-	-	-	-	-	-
Unigene0000601	641.667	306.333	6.4164	8.1986	6.958	3.833	3.2097	3.7118	7.191	3.58483	-1.00429	1.28051e-07	1.3279e-06	yes	TCP2	PREDICTED: transcription factor TCP2 [Daucus carota subsp. sativus] [Daucus carota]	-	-	-	-	-	-	GO:0019222//regulation of metabolic process;GO:0032501//multicellular organismal process;GO:0051171//regulation of nitrogen compound metabolic process;GO:0065007//biological regulation;GO:0044707//single-multicellular organism process;GO:0048856//anatomical structure development;GO:0051252//regulation of RNA metabolic process;GO:2000112//regulation of cellular macromolecule biosynthetic process;G…
Unigene0000606	3	182	0.217	0.7441	0	27.7902	12.8181	22.1178	0.320367	20.9087	6.02824	1.23448e-30	1.01858e-28	yes	--	--	-	-	-	-	-	-	-
Unigene0000608	24.6667	4	1.4741	0.9192	0.9491	0.1448	0.2802	0.1394	1.11413	0.188133	-2.56609	1.44055e-05	9.99866e-05	yes	--	--	-	-	-	-	-	-	-
Unigene0000615	18	1.33333	1.116	2.5777	0.5928	0.0862	0.1667	0.0829	1.42883	0.111933	-3.67413	5.47186e-05	0.000330984	yes	--	--	-	-	-	-	-	-	-
Unigene0000616	11.6667	2	0.8112	0.7382	0.4925	0.1879	0	0.1808	0.680633	0.1229	-2.46939	0.0027094	0.0102199	yes	--	--	-	-	-	-	-	-	-
Unigene0000619	17	5	0.7842	0.5379	0.7081	0.2543	0.164	0.2039	0.676733	0.2074	-1.70617	0.00343454	0.012516	yes	HSP21.7	PREDICTED: 21.7 kDa class VI heat shock protein isoform X1 [Ziziphus jujuba]	Genetic Information Processing	Folding, sorting and degradation	ko04141//Protein processing in endoplasmic reticulum	K13993	-	-	GO:0009628//response to abiotic stimulus;GO:0050896//response to stimulus;GO:0006950//response to stress
Unigene0000622	13.6667	2.33333	0.536	0.8754	0.4271	0.2414	0.0934	0	0.612833	0.1116	-2.45716	0.00266827	0.0100858	yes	--	--	-	-	-	-	-	-	-
Unigene0000623	0	12	0	0	0	0	0	2.3855	0.001	0.795167	9.63511	0.0063163	0.0209903	yes	SPBC1773.06c	PREDICTED: quinone oxidoreductase PIG3-like [Cucumis sativus]	-	-	-	-	-	-	-
Unigene0000627	95.3333	25	2.4666	1.9465	1.9016	0.5427	0.4337	0.7493	2.1049	0.575233	-1.87153	3.03566e-08	3.47817e-07	yes	--	--	-	-	-	-	-	-	-
Unigene0000629	30.3333	72.6667	3.5228	1.322	2.0704	5.671	5.4077	6.1593	2.30507	5.746	1.31775	0.000482123	0.00228675	yes	--	--	-	-	-	-	-	-	-
Unigene0000633	41.3333	8.33333	0.8745	0.5932	0.2001	0.1018	0.1407	0.112	0.555933	0.118167	-2.23409	0.000148439	0.000804471	yes	--	--	-	-	-	-	-	-	-
Unigene0000637	29.3333	5.33333	0.9847	0.6969	0.7555	0.1183	0.1716	0.1707	0.812367	0.153533	-2.40358	3.5279e-06	2.79105e-05	yes	--	--	-	-	-	-	-	-	-
Unigene0000639	42	5.66667	1.6217	1.4261	2.2971	0.1798	0.3478	0.2163	1.78163	0.247967	-2.84498	1.15984e-08	1.41224e-07	yes	--	--	-	-	-	-	-	-	-
Unigene0000641	182	44.6667	3.7214	3.8172	4.5316	0.8468	0.8647	1.3582	4.0234	1.02323	-1.97528	7.28362e-12	1.35204e-10	yes	At1g06650	PREDICTED: 1-aminocyclopropane-1-carboxylate oxidase homolog 4 [Vitis vinifera]	-	-	-	-	-	-	-
Unigene0000646	329.667	119	3.9495	4.0618	4.2479	1.3084	1.4447	1.8443	4.0864	1.53247	-1.41497	3.96598e-10	5.92158e-09	yes	NLP6	PREDICTED: protein NLP7-like isoform X4 [Tarenaya hassleriana]	-	-	-	-	-	-	-
Unigene0000647	12	2.33333	0.7067	0.981	0.438	0.2546	0.1847	0	0.708567	0.146433	-2.27466	0.00614568	0.0205069	yes	--	--	-	-	-	-	-	-	-
Unigene0000649	349.667	147.333	8.7282	8.8411	8.4653	3.922	3.1532	4.361	8.6782	3.81207	-1.18682	4.50788e-08	5.02074e-07	yes	RBP47	PREDICTED: polyadenylate-binding protein RBP47-like isoform X1 [Daucus carota subsp. sativus] [Daucus carota]	-	-	-	-	-	-	-
Unigene0000653	4.33333	0	0.119	0.2332	0.4425	0	0	0	0.2649	0.001	-8.0493	0.00528432	0.0180501	yes	--	--	-	-	-	-	-	-	-
Unigene0000658	65	14.6667	3.8982	4.3503	2.3583	0.9363	1.019	0.5632	3.5356	0.8395	-2.07435	5.83543e-07	5.37374e-06	yes	GAE3	PREDICTED: UDP-glucuronate 4-epimerase 3 [Malus domestica]	Metabolism	Carbohydrate metabolism;Global and Overview	ko01100//Metabolic pathways;ko00500//Starch and sucrose metabolism;ko00520//Amino sugar and nucleotide sugar metabolism	K08679	-	-	-
Unigene0000666	36.6667	16.3333	2.9346	3.9939	2.0785	1.1454	1.7047	1.3567	3.00233	1.40227	-1.09832	0.0117475	0.0352749	yes	MTM1	PREDICTED: mitochondrial carrier protein MTM1 [Nicotiana attenuata]	-	-	-	-	-	-	-
Unigene0000673	38.3333	91	2.8603	2.5537	1.9583	7.6946	4.5858	6.0827	2.45743	6.12103	1.31662	6.91769e-05	0.000407217	yes	--	--	-	-	-	-	-	-	-
Unigene0000674	1838	869.667	59.6973	47.8824	58.0449	30.5828	25.7481	25.2758	55.2082	27.2022	-1.02116	2.62204e-09	3.49938e-08	yes	--	BnaA04g02530D [Brassica napus]	-	-	-	-	-	-	-
Unigene0000681	29.6667	3.33333	0.8387	0.974	0.99	0.1343	0.065	0.1292	0.934233	0.1095	-3.09285	3.71361e-08	4.20364e-07	yes	--	--	-	-	-	-	-	-	-
Unigene0000684	41.6667	11.3333	1.7824	2.495	1.0369	0.5504	0.2662	0.7063	1.77143	0.507633	-1.80306	0.000403226	0.00195338	yes	--	--	-	-	-	-	-	-	-
Unigene0000688	3.66667	16.3333	0.0392	0.2302	0.1664	0.8464	0.3685	0.8146	0.145267	0.6765	2.21939	0.00228963	0.00885404	yes	alkbh6	PREDICTED: alpha-ketoglutarate-dependent dioxygenase alkB homolog 6 [Gossypium raimondii]	-	-	-	-	-	GO:0016705//oxidoreductase activity, acting on paired donors, with incorporation or reduction of molecular oxygen;GO:0003824//catalytic activity;GO:0016491//oxidoreductase activity	GO:0044699//single-organism process;GO:0044710//single-organism metabolic process;GO:0008152//metabolic process
Unigene0000691	197.333	92.3333	3.8026	3.4998	3.3414	1.8246	1.3377	2.0332	3.54793	1.73183	-1.03468	4.06305e-05	0.000253948	yes	--	--	-	-	-	-	-	-	-
Unigene0000693	8.33333	1.66667	0.81	0.9922	0.753	0.1094	0.1059	0.316	0.851733	0.1771	-2.26584	0.0114778	0.0346108	yes	--	--	-	-	-	-	-	-	-
Unigene0000694	14	46.3333	0	0.4418	0.2948	0.8997	0.4352	1.2086	0.245533	0.847833	1.78786	0.0148523	0.042921	yes	--	hypothetical protein A4A49_65710 [Nicotiana attenuata]	-	-	-	-	-	-	-
Unigene0000695	146	41	6.1442	5.9869	3.0437	1.7162	1.9851	0.7899	5.05827	1.49707	-1.7565	6.17273e-06	4.64989e-05	yes	--	--	-	-	-	-	-	-	-
Unigene0000699	109.333	344.333	1.3039	1.2882	0.9731	3.8435	3.966	3.9343	1.1884	3.9146	1.71984	1.57179e-14	3.89154e-13	yes	ROPGEF7	PREDICTED: rop guanine nucleotide exchange factor 5-like [Daucus carota subsp. sativus] [Daucus carota]	-	-	-	-	-	-	-
Unigene0000700	14	2.66667	0.4334	0.4955	0.6139	0.0781	0	0.2254	0.514267	0.101167	-2.34578	0.00296451	0.0110369	yes	--	--	-	-	-	-	-	-	-
Unigene0000702	199.667	56	3.8747	3.7064	3.6068	1.0769	0.7524	1.4394	3.7293	1.08957	-1.77515	3.62519e-10	5.44675e-09	yes	TAP46	PREDICTED: PP2A regulatory subunit TAP46 [Vitis vinifera]	-	-	-	-	-	-	-
Unigene0000708	1469	659	19.467	19.1145	20.429	7.2516	9.0866	11.1413	19.6702	9.15983	-1.10262	3.63601e-09	4.74505e-08	yes	SCL23	PREDICTED: scarecrow-like protein 23 [Daucus carota subsp. sativus] [Daucus carota]	-	-	-	-	GO:0005623//cell;GO:0044464//cell part;GO:0005622//intracellular;GO:0043231//intracellular membrane-bounded organelle;GO:0043229//intracellular organelle;GO:0043226//organelle;GO:0044424//intracellular part;GO:0043227//membrane-bounded organelle	-	GO:0009059//macromolecule biosynthetic process;GO:0044249//cellular biosynthetic process;GO:0009987//cellular process;GO:0071704//organic substance metabolic process;GO:0009058//biosynthetic process;GO:0060255//regulation of macromolecule metabolic process;GO:0050789//regulation of biological process;GO:1901576//organic substance biosynthetic process;GO:0044260//cellular macromolecule metabolic p…
Unigene0000709	11	2	0.7422	0.2995	0.4174	0.0944	0	0.1816	0.486367	0.092	-2.40234	0.00773094	0.0248552	yes	Os01g0875500	PREDICTED: beta-galactosidase 6-like [Daucus carota subsp. sativus] [Daucus carota]	-	-	-	-	-	GO:0004553//hydrolase activity, hydrolyzing O-glycosyl compounds;GO:0016787//hydrolase activity;GO:0003824//catalytic activity;GO:0015925//galactosidase activity;GO:0016798//hydrolase activity, acting on glycosyl bonds;GO:0005488//binding	GO:0044238//primary metabolic process;GO:0008152//metabolic process
Unigene0000710	91	31	1.503	1.9146	2.5548	0.6034	0.5837	0.9157	1.9908	0.700933	-1.506	1.69402e-05	0.000115882	yes	--	--	-	-	-	-	-	-	-
Unigene0000713	818	9683.67	4.8939	4.2261	4.1175	50.8051	60.2188	52.2982	4.4125	54.4407	3.62502	2.15409e-98	2.80323e-95	yes	PGMP	PREDICTED: phosphoglucomutase, chloroplastic [Daucus carota subsp. sativus] [Daucus carota]	Metabolism	Nucleotide metabolism;Carbohydrate metabolism;Global and Overview	ko01100//Metabolic pathways;ko01110//Biosynthesis of secondary metabolites;ko01130//Biosynthesis of antibiotics;ko01120//Microbial metabolism in diverse environments;ko00500//Starch and sucrose metabolism;ko00230//Purine metabolism;ko00010//Glycolysis / Gluconeogenesis;ko00520//Amino sugar and nucleotide sugar metabolism;ko00052//Galactose metabolism;ko00030//Pentose phosphate pathway	K01835	GO:0043226//organelle;GO:0031975//envelope;GO:0005737//cytoplasm;GO:0009532//plastid stroma;GO:0044435//plastid part;GO:0044444//cytoplasmic part;GO:0044424//intracellular part;GO:0009536//plastid;GO:0009526//plastid envelope;GO:0043229//intracellular organelle;GO:0031967//organelle envelope;GO:0043227//membrane-bounded organelle;GO:0005622//intracellular;GO:0044446//intracellular organelle part;…	GO:0016853//isomerase activity;GO:0043167//ion binding;GO:0016866//intramolecular transferase activity;GO:0016868//intramolecular transferase activity, phosphotransferases;GO:0005488//binding;GO:0003824//catalytic activity;GO:0043169//cation binding	GO:0044238//primary metabolic process;GO:0050789//regulation of biological process;GO:0006090//pyruvate metabolic process;GO:0044710//single-organism metabolic process;GO:0044711//single-organism biosynthetic process;GO:0046483//heterocycle metabolic process;GO:0071555//cell wall organization;GO:0051704//multi-organism process;GO:0006139//nucleobase-containing compound metabolic process;GO:000672…
Unigene0000714	15.6667	2	0.6256	0.6514	0.5816	0	0	0.244	0.619533	0.0813333	-2.92926	0.000721711	0.00325674	yes	--	--	-	-	-	-	-	-	-
Unigene0000715	1989.67	4484	36.4599	36.0169	39.5207	90.3329	91.8164	80.5648	37.3325	87.5714	1.23003	7.7149e-16	2.1859e-14	yes	BZIP60	PREDICTED: bZIP transcription factor 60-like [Daucus carota subsp. sativus] [Daucus carota]	-	-	-	-	-	-	-
Unigene0000719	7	0.333333	0.6954	0.7949	0.985	0	0	0.1206	0.8251	0.0402	-4.3593	0.000828085	0.00367571	yes	--	--	-	-	-	-	-	-	-
Unigene0000727	44.6667	2	1.503	1.0898	1.5009	0.065	0	0.1251	1.36457	0.0633667	-4.42857	1.49784e-13	3.34654e-12	yes	--	--	-	-	-	-	-	-	-
Unigene0000728	9.33333	1.33333	0.8167	0.2668	0.8677	0.1471	0	0.1416	0.6504	0.0962333	-2.75672	0.00556895	0.0188621	yes	--	--	-	-	-	-	-	-	-
Unigene0000733	49	0	0.1723	0.7597	5.7197	0	0	0	2.21723	0.001	-11.1145	1.09514e-07	1.14705e-06	yes	--	--	-	-	-	-	-	-	-
Unigene0000737	3.33333	0	0.0853	0.1671	0.1811	0	0	0	0.1445	0.001	-7.17493	0.01039	0.0318931	yes	--	PREDICTED: nodulation protein H [Ricinus communis]	-	-	-	-	-	-	-
Unigene0000738	25	4.33333	0.9841	0.7155	0.7083	0.0686	0.166	0.1981	0.802633	0.144233	-2.47634	1.62586e-05	0.000111518	yes	--	--	-	-	-	-	-	-	-
Unigene0000744	57	17.6667	3.0619	2.5482	1.6042	1.1334	0.7456	0.4799	2.40477	0.7863	-1.61275	0.000160903	0.000864566	yes	--	--	-	-	-	-	-	-	-
Unigene0000746	356.333	44	5.707	7.3758	7.473	0.8197	0.8921	0.9269	6.85193	0.879567	-2.96165	5.35756e-31	4.51087e-29	yes	HSR201	PREDICTED: benzyl alcohol O-benzoyltransferase-like [Daucus carota subsp. sativus] [Daucus carota]	-	-	-	-	-	-	-
Unigene0000747	20.3333	73	1.3137	0.9766	0.4813	2.84	2.7947	4.8065	0.923867	3.4804	1.9135	5.77601e-06	4.37414e-05	yes	--	BnaA02g34410D [Brassica napus]	-	-	-	-	-	-	-
Unigene0000749	26	4.33333	0.983	1.1497	0.3369	0	0.0995	0.3299	0.8232	0.143133	-2.52388	0.00143731	0.00593298	yes	--	--	-	-	-	-	-	-	-
Unigene0000750	5	0.333333	0.2327	1.0262	0.4945	0	0	0.121	0.584467	0.0403333	-3.85708	0.0147606	0.0426917	yes	--	Retrovirus-related Pol polyprotein from transposon TNT 1-94 [Cajanus cajan]	-	-	-	-	-	-	-
Unigene0000754	13.3333	2.33333	1.5127	1.2542	1.9779	0	0.6083	0.2421	1.5816	0.283467	-2.48013	0.00217448	0.00847337	yes	--	--	-	-	-	-	-	-	-
Unigene0000755	18	0.666667	1.0641	1.7788	0.532	0.1353	0	0	1.12497	0.0451	-4.64061	4.23103e-06	3.29358e-05	yes	--	--	-	-	-	-	-	-	-
Unigene0000759	1042	2112.67	6.5681	5.9064	6.129	12.0711	13.4343	13.7496	6.20117	13.085	1.0773	1.0668e-11	1.93903e-10	yes	MODA	PREDICTED: NADP-dependent malic enzyme-like isoform X1 [Daucus carota subsp. sativus] [Daucus carota]	Metabolism	Carbohydrate metabolism;Global and Overview;Energy metabolism	ko01100//Metabolic pathways;ko01120//Microbial metabolism in diverse environments;ko01200//Carbon metabolism;ko00620//Pyruvate metabolism;ko00710//Carbon fixation in photosynthetic organisms	K00029	-	GO:0043167//ion binding;GO:1901265//nucleoside phosphate binding;GO:0004470//malic enzyme activity;GO:0003824//catalytic activity;GO:0005488//binding;GO:0036094//small molecule binding;GO:0016491//oxidoreductase activity;GO:0000166//nucleotide binding;GO:0016615//malate dehydrogenase activity;GO:1901363//heterocyclic compound binding;GO:0016614//oxidoreductase activity, acting on CH-OH group of d…	GO:0044763//single-organism cellular process;GO:0019752//carboxylic acid metabolic process;GO:0043436//oxoacid metabolic process;GO:0008152//metabolic process;GO:0044710//single-organism metabolic process;GO:0071704//organic substance metabolic process;GO:0044237//cellular metabolic process;GO:0044699//single-organism process;GO:0006082//organic acid metabolic process;GO:0043648//dicarboxylic aci…
Unigene0000760	669.333	205.667	12.8122	12.8267	14.7915	5.3592	3.8572	3.7341	13.4768	4.31683	-1.64243	4.28057e-15	1.12198e-13	yes	--	BnaA01g14510D [Brassica napus]	-	-	-	-	-	-	-
Unigene0000761	10.3333	0.666667	0.3477	0.2555	0.7849	0	0.0909	0	0.4627	0.0303	-3.93269	0.000627257	0.0028801	yes	--	--	-	-	-	-	-	-	-
Unigene0000762	7337.33	17130	265.709	336.425	251.547	702.973	733.244	648.063	284.56	694.76	1.28778	3.77236e-15	9.95808e-14	yes	--	PREDICTED: classical arabinogalactan protein 5-like [Nicotiana sylvestris]	-	-	-	-	-	-	-
Unigene0000764	18.3333	3	1.1276	0.7032	1.0346	0.2216	0.268	0	0.955133	0.1632	-2.54906	0.000291554	0.00146686	yes	--	--	-	-	-	-	-	-	-
Unigene0000765	63	125.667	1.5736	1.6663	1.6178	3.6211	3.5826	2.904	1.61923	3.36923	1.05711	6.17541e-05	0.000368493	yes	--	PREDICTED: protein POOR HOMOLOGOUS SYNAPSIS 1 [Daucus carota subsp. sativus] [Daucus carota]	-	-	-	-	-	-	-
Unigene0000766	24	2.66667	0.8063	1.1643	1.1271	0.1835	0	0.1766	1.03257	0.120033	-3.10473	2.09138e-06	1.731e-05	yes	--	--	-	-	-	-	-	-	-
Unigene0000772	15.3333	1.33333	0.6973	1.314	0.4559	0	0.1122	0.1116	0.8224	0.0746	-3.46259	0.000103695	0.000585106	yes	--	--	-	-	-	-	-	-	-
Unigene0000773	0.666667	19	0	0	0.0917	1.0723	0.902	0.6282	0.0305667	0.8675	4.82683	7.43662e-08	8.02365e-07	yes	GIP	PREDICTED: uncharacterized mitochondrial protein AtMg00810-like [Ricinus communis]	-	-	-	-	-	-	-
Unigene0000784	94.6667	43	1.5459	1.203	1.6263	0.7044	0.5388	0.8198	1.4584	0.687667	-1.08461	0.000466955	0.00222291	yes	--	--	-	-	-	-	-	-	-
Unigene0000787	17	3.66667	1.291	0.9674	1.6942	0.2462	0.3176	0.316	1.31753	0.293267	-2.16755	0.000654639	0.0029901	yes	--	--	-	-	-	-	-	-	-
Unigene0000788	11.3333	0	0.2531	1.4883	0.4034	0	0	0	0.714933	0.001	-9.48166	6.74953e-05	0.000398203	yes	--	--	-	-	-	-	-	-	-
Unigene0000794	16	3.33333	0.7399	0.6869	0.4551	0.1263	0	0.2836	0.6273	0.136633	-2.19885	0.00327954	0.0120351	yes	--	--	-	-	-	-	-	-	-
Unigene0000797	23	2.66667	0.5932	0.9135	1.4856	0	0.3545	0	0.997433	0.118167	-3.0774	0.000462117	0.00220369	yes	PECS-1.1	PREDICTED: 21 kDa protein-like [Daucus carota subsp. sativus] [Daucus carota]	-	-	-	-	-	-	-
Unigene0000808	10	0.666667	1.6557	1.1589	0.7539	0.2557	0	0	1.1895	0.0852333	-3.80279	0.000498546	0.00235306	yes	--	--	-	-	-	-	-	-	-
Unigene0000816	23.3333	5.66667	2.3668	1.4272	2.7079	0.1968	0.5711	0.8522	2.1673	0.540033	-2.00478	0.000775978	0.00347163	yes	--	--	-	-	-	-	-	-	-
Unigene0000820	138.667	367	5.1917	2.6082	3.3037	10.8241	10.4987	9.3203	3.7012	10.2144	1.46453	2.91145e-08	3.34618e-07	yes	CAB7	PREDICTED: chlorophyll a-b binding protein, chloroplastic [Sesamum indicum]	Metabolism	Energy metabolism	ko00196//Photosynthesis - antenna proteins	K08908	GO:0043234//protein complex;GO:0098796//membrane protein complex;GO:0005622//intracellular;GO:0005623//cell;GO:0044425//membrane part;GO:0044464//cell part;GO:0031224//intrinsic component of membrane;GO:0034357//photosynthetic membrane;GO:0044424//intracellular part;GO:0032991//macromolecular complex;GO:0016020//membrane;GO:0044436//thylakoid part;GO:0009579//thylakoid;GO:0009521//photosystem	GO:0046906//tetrapyrrole binding;GO:0005488//binding;GO:0043167//ion binding;GO:1901363//heterocyclic compound binding;GO:0043169//cation binding;GO:0097159//organic cyclic compound binding	GO:0036211//protein modification process;GO:0043412//macromolecule modification;GO:0043170//macromolecule metabolic process;GO:0044238//primary metabolic process;GO:0019538//protein metabolic process;GO:0006464//cellular protein modification process;GO:0044237//cellular metabolic process;GO:0008152//metabolic process;GO:0009987//cellular process;GO:0044267//cellular protein metabolic process;GO:0…
Unigene0000824	59.3333	13.3333	0.6597	0.9126	0.7558	0.0839	0.1082	0.3498	0.776033	0.180633	-2.10305	2.14822e-05	0.000143648	yes	--	--	-	-	-	-	-	-	-
Unigene0000825	9.66667	1.66667	0.8413	0.2473	1.4301	0.2728	0.088	0.0875	0.839567	0.149433	-2.49014	0.0121982	0.0363866	yes	--	--	-	-	-	-	-	-	-
Unigene0000831	15.3333	102.333	0.2656	0.347	0.4232	2.3919	2.5916	2.1868	0.345267	2.3901	2.79129	4.41071e-16	1.27156e-14	yes	--	PLATZ transcription factor family protein [Theobroma cacao]	-	-	-	-	-	-	-
Unigene0000834	112.333	256.667	4.4322	4.3903	7.7795	12.4971	8.8153	17.7897	5.534	13.034	1.23589	0.000110417	0.000618796	yes	--	PREDICTED: probable sodium-coupled neutral amino acid transporter 6 [Daucus carota subsp. sativus] [Daucus carota]	-	-	-	-	GO:0044425//membrane part;GO:0016020//membrane;GO:0031224//intrinsic component of membrane	-	-
Unigene0000835	54	24.3333	0.8392	1.3257	0.6186	0.4628	0.5551	0.3028	0.927833	0.440233	-1.0756	0.0106125	0.0324714	yes	--	--	-	-	-	-	-	-	-
Unigene0000838	15.6667	2.66667	0.784	0.3658	0.6346	0.0404	0.039	0.233	0.5948	0.104133	-2.51397	0.00132535	0.00553081	yes	--	--	-	-	-	-	-	-	-
Unigene0000842	11.6667	0.333333	1.9942	0.6897	1.4955	0	0.1227	0	1.39313	0.0409	-5.09009	3.99177e-05	0.000249913	yes	--	--	-	-	-	-	-	-	-
Unigene0000846	16	2.33333	0.4419	1.0826	0.6103	0	0.1848	0.1379	0.7116	0.107567	-2.72584	0.000661101	0.00301441	yes	--	--	-	-	-	-	-	-	-
Unigene0000858	0	9	0	0	0	1.1027	0.6858	0.3032	0.001	0.697233	9.4455	5.26211e-05	0.000319914	yes	--	--	-	-	-	-	-	-	-
Unigene0000862	39.6667	152.667	1.5145	1.3236	2.1308	4.3357	4.7935	10.5592	1.6563	6.5628	1.98635	3.63256e-07	3.47456e-06	yes	At3g26840	PREDICTED: acyltransferase-like protein At1g54570, chloroplastic isoform X2 [Vitis vinifera]	-	-	-	-	-	GO:0016746//transferase activity, transferring acyl groups;GO:0003824//catalytic activity;GO:0016740//transferase activity	-
Unigene0000870	32	4	1.9268	1.7563	0.6189	0.2906	0.0937	0.1864	1.434	0.190233	-2.9142	5.99656e-06	4.5273e-05	yes	--	--	-	-	-	-	-	-	-
Unigene0000873	465.333	90	9.8252	10.1663	12.5063	1.3615	1.6284	3.502	10.8326	2.16397	-2.32363	4.191e-13	8.90506e-12	yes	DIVARICATA	PREDICTED: myb-like protein J [Daucus carota subsp. sativus] [Daucus carota]	-	-	-	-	-	GO:0043167//ion binding;GO:0003676//nucleic acid binding;GO:0046914//transition metal ion binding;GO:0046872//metal ion binding;GO:0001071//nucleic acid binding transcription factor activity;GO:1901363//heterocyclic compound binding;GO:0005488//binding;GO:0097159//organic cyclic compound binding;GO:0043169//cation binding	GO:0060255//regulation of macromolecule metabolic process;GO:0010468//regulation of gene expression;GO:0050789//regulation of biological process;GO:0019222//regulation of metabolic process;GO:0065007//biological regulation
Unigene0000875	17.6667	267.667	0.2763	0.4062	0.3775	3.0081	6.3154	7.3092	0.353333	5.54423	3.97189	8.0108e-24	4.27187e-22	yes	At1g29660	PREDICTED: GDSL esterase/lipase At5g41890-like [Daucus carota subsp. sativus] [Daucus carota]	-	-	-	-	-	-	-
Unigene0000878	39.6667	4.66667	1	1.6448	1.6695	0	0.1867	0.3343	1.4381	0.173667	-3.04977	4.32347e-07	4.07914e-06	yes	FBL3	PREDICTED: F-box/LRR-repeat protein 3 [Capsicum annuum]	-	-	-	-	-	GO:0003676//nucleic acid binding;GO:0097159//organic cyclic compound binding;GO:1901363//heterocyclic compound binding;GO:0003677//DNA binding;GO:0005488//binding	GO:0044237//cellular metabolic process;GO:0065007//biological regulation;GO:0060255//regulation of macromolecule metabolic process;GO:0010468//regulation of gene expression;GO:0019222//regulation of metabolic process;GO:0009404//toxin metabolic process;GO:0009987//cellular process;GO:0008152//metabolic process;GO:0050789//regulation of biological process;GO:0044699//single-organism process;GO:001…
Unigene0000880	279.667	71.3333	11.6965	12.5071	12.0635	3.2298	3.7494	2.6642	12.089	3.21447	-1.91105	2.43716e-15	6.55005e-14	yes	--	--	-	-	-	-	-	-	-
Unigene0000882	7.66667	90	0.3379	0.8609	0.359	4.8941	6.9251	7.3812	0.519267	6.40013	3.62355	7.30327e-17	2.26005e-15	yes	MYC3	PREDICTED: transcription factor MYC2-like isoform X2 [Ipomoea nil]	Environmental Information Processing	Signal transduction	ko04075//Plant hormone signal transduction	K13422	-	-	-
Unigene0000885	19	3.33333	0.8328	0.7345	0.8405	0.045	0.1742	0.2166	0.8026	0.145267	-2.46598	0.000103572	0.000584499	yes	--	--	-	-	-	-	-	-	-
Unigene0000886	15	3.66667	0.8337	1.1939	0.8857	0.4159	0.1341	0.2001	0.9711	0.250033	-1.9575	0.00296967	0.0110527	yes	--	--	-	-	-	-	-	-	-
Unigene0000889	6.33333	0.333333	0.4263	0.1671	0.2264	0	0	0.0443	0.273267	0.0147667	-4.20989	0.00291401	0.010874	yes	--	--	-	-	-	-	-	-	-
Unigene0000890	10.3333	1	0.7535	0.886	0.7204	0.0814	0	0.1567	0.786633	0.0793667	-3.30909	0.00043201	0.00207722	yes	--	--	-	-	-	-	-	-	-
Unigene0000895	1863	884.667	38.3167	39.9756	45.0737	23.4576	20.055	17.508	41.122	20.3402	-1.01558	4.56303e-09	5.87727e-08	yes	AAE12	PREDICTED: butyrate--CoA ligase AAE11, peroxisomal-like [Populus euphratica]	-	-	-	-	-	GO:0003824//catalytic activity	-
Unigene0000896	675	300.333	24.9296	27.8719	32.2387	13.5398	12.4498	13.3313	28.3467	13.107	-1.11285	2.3743e-09	3.18767e-08	yes	--	--	-	-	-	-	-	-	-
Unigene0000897	14.3333	2	0.9018	0.7153	0.2281	0	0.0898	0.1787	0.615067	0.0895	-2.78078	0.00195193	0.00772698	yes	--	--	-	-	-	-	-	-	-
Unigene0000898	55	19.6667	0.9099	1.019	1.1837	0.6222	0.2718	0.2704	1.03753	0.388133	-1.41853	0.00065298	0.00298362	yes	--	--	-	-	-	-	-	-	-
Unigene0000901	122.667	51.3333	5.5543	4.7469	5.2797	1.8507	2.2707	2.6498	5.19363	2.25707	-1.2023	1.65113e-05	0.000113162	yes	DJ1A	PREDICTED: protein DJ-1 homolog B [Theobroma cacao]	-	-	-	-	-	-	-
Unigene0000906	79.3333	17	2.4345	2.1819	2.5548	0.5455	0.4967	0.5559	2.3904	0.5327	-2.16586	2.28486e-10	3.51408e-09	yes	LBD29	PREDICTED: LOB domain-containing protein 29-like [Daucus carota subsp. sativus] [Daucus carota]	-	-	-	-	-	-	-
Unigene0000907	51	108.333	0.8891	0.6715	1.3381	2.4824	2.7114	1.1752	0.966233	2.123	1.13566	0.00299294	0.0111248	yes	YRPS3	ribosomal protein S3 (mitochondrion) [Glycyrrhiza lepidota]	Genetic Information Processing	Translation	ko03010//Ribosome	K02982	GO:0032991//macromolecular complex;GO:0043226//organelle;GO:0005737//cytoplasm;GO:0043232//intracellular non-membrane-bounded organelle;GO:0009536//plastid;GO:0044446//intracellular organelle part;GO:0043227//membrane-bounded organelle;GO:0043229//intracellular organelle;GO:0030529//intracellular ribonucleoprotein complex;GO:0044391//ribosomal subunit;GO:1990904//ribonucleoprotein complex;GO:0005…	GO:0003676//nucleic acid binding;GO:0097159//organic cyclic compound binding;GO:0003723//RNA binding;GO:0005488//binding;GO:1901363//heterocyclic compound binding;GO:0005198//structural molecule activity	GO:0010467//gene expression;GO:0008152//metabolic process;GO:0043170//macromolecule metabolic process;GO:0071704//organic substance metabolic process
Unigene0000908	8.66667	1.66667	1.1974	1.056	0.8905	0	0.3756	0.2491	1.04797	0.208233	-2.33132	0.0110274	0.0334948	yes	CAD1	cinnamyl alcohol dehydrogenase [Aralia cordata]	Metabolism	Global and Overview;Biosynthesis of other secondary metabolites	ko01100//Metabolic pathways;ko01110//Biosynthesis of secondary metabolites;ko00940//Phenylpropanoid biosynthesis	K00083	-	-	-
Unigene0000909	14234	40150.3	747.952	576.109	406.629	1951.22	1249.36	1921.96	576.897	1707.51	1.56551	1.66124e-11	2.9494e-10	yes	--	specific abundant protein 1 [Panax ginseng]	-	-	-	-	-	-	-
Unigene0000913	9.66667	2	0.6228	0.2543	0.6617	0	0.1085	0.2159	0.512933	0.108133	-2.24596	0.0152419	0.0438523	yes	--	--	-	-	-	-	-	-	-
Unigene0000916	2512.33	958	14.2881	13.3881	12.7416	4.9206	4.267	6.8634	13.4726	5.35033	-1.33233	5.57759e-12	1.04794e-10	yes	Itih4	PREDICTED: von Willebrand factor A domain-containing protein DDB_G0292740-like isoform X1 [Daucus carota subsp. sativus] [Daucus carota]	-	-	-	-	-	-	-
Unigene0000917	2.66667	14.3333	0.0791	0.1162	0.126	0.5127	0.496	0.7813	0.1071	0.596667	2.47797	0.000485096	0.00229923	yes	--	Lipase, class 3 [Corchorus capsularis]	-	-	-	-	-	-	-
Unigene0000919	141.667	764.333	3.4948	3.9872	3.2355	19.3997	23.9874	17.0079	3.5725	20.1317	2.49446	2.74394e-31	2.35575e-29	yes	PSAF	PREDICTED: photosystem I reaction center subunit III, chloroplastic-like [Daucus carota subsp. sativus] [Daucus carota]	Metabolism	Energy metabolism;Global and Overview	ko01100//Metabolic pathways;ko00195//Photosynthesis	K02694	GO:0043234//protein complex;GO:0032991//macromolecular complex	-	GO:0008152//metabolic process;GO:0044237//cellular metabolic process;GO:0009987//cellular process
Unigene0000923	35	82	1.3148	1.1867	1.1763	3.1041	3.437	2.4474	1.22593	2.99617	1.28924	4.02449e-05	0.000251749	yes	--	--	-	-	-	-	-	-	-
Unigene0000924	195.667	608.667	3.6481	3.2845	2.2856	11.846	9.5036	8.757	3.07273	10.0355	1.70752	8.75667e-14	2.00476e-12	yes	CYP71D7	cytochrome P450-dependent monooxygenase-like protein [Ammi majus]	Metabolism	Global and Overview;Metabolism of terpenoids and polyketides	ko01110//Biosynthesis of secondary metabolites;ko00909//Sesquiterpenoid and triterpenoid biosynthesis	K15472	GO:0016020//membrane	GO:0016491//oxidoreductase activity;GO:0043169//cation binding;GO:0003824//catalytic activity;GO:0043167//ion binding;GO:0046872//metal ion binding;GO:0005488//binding	-
Unigene0000926	1061	2443	6.6381	6.88	6.7253	15.1711	16.5413	16.8213	6.7478	16.1779	1.26154	3.84068e-16	1.11242e-14	yes	FATA	PREDICTED: oleoyl-acyl carrier protein thioesterase, chloroplastic [Daucus carota subsp. sativus] [Daucus carota]	Metabolism	Lipid metabolism	ko00061//Fatty acid biosynthesis	K10782	GO:0005623//cell;GO:0005737//cytoplasm;GO:0044444//cytoplasmic part;GO:0043229//intracellular organelle;GO:0044464//cell part;GO:0044424//intracellular part;GO:0009536//plastid;GO:0005622//intracellular;GO:0043226//organelle;GO:0043231//intracellular membrane-bounded organelle;GO:0043227//membrane-bounded organelle	GO:0016740//transferase activity;GO:0016747//transferase activity, transferring acyl groups other than amino-acyl groups;GO:0016788//hydrolase activity, acting on ester bonds;GO:0016790//thiolester hydrolase activity;GO:0016297//acyl-[acyl-carrier-protein] hydrolase activity;GO:0016787//hydrolase activity;GO:0016746//transferase activity, transferring acyl groups;GO:0004312//fatty acid synthase a…	GO:0006631//fatty acid metabolic process;GO:0008152//metabolic process;GO:0044255//cellular lipid metabolic process;GO:0009987//cellular process;GO:0019752//carboxylic acid metabolic process;GO:0032787//monocarboxylic acid metabolic process;GO:0043436//oxoacid metabolic process;GO:0044710//single-organism metabolic process;GO:0006629//lipid metabolic process;GO:0071704//organic substance metaboli…
Unigene0000938	31.6667	86	1.339	1.3573	1.7659	3.3436	4.5864	4.6106	1.4874	4.1802	1.49078	3.7517e-06	2.94893e-05	yes	GDU4	PREDICTED: protein GLUTAMINE DUMPER 5 [Theobroma cacao]	-	-	-	-	-	-	-
Unigene0000944	12.6667	0	0.2802	1.3727	1.0418	0	0	0	0.898233	0.001	-9.81095	9.22888e-06	6.68722e-05	yes	--	--	-	-	-	-	-	-	-
Unigene0000945	8.33333	0.666667	1.0532	0.4816	0.2238	0	0	0.1461	0.5862	0.0487	-3.5894	0.00514713	0.0176375	yes	--	--	-	-	-	-	-	-	-
Unigene0000948	4.33333	0	0.5428	0.5319	0.0961	0	0	0	0.390267	0.001	-8.60832	0.00704662	0.02301	yes	--	--	-	-	-	-	-	-	-
Unigene0000956	7	0.333333	0.4956	0.4317	0.234	0.0595	0	0	0.3871	0.0198333	-4.28671	0.00158648	0.00645582	yes	--	--	-	-	-	-	-	-	-
Unigene0000957	689.667	316.333	51.9887	48.9237	59.5307	26.4873	27.3797	22.6318	53.481	25.4996	-1.06855	8.90918e-09	1.10235e-07	yes	--	PREDICTED: keratin, type II cytoskeletal 2 epidermal [Arachis ipaensis]	-	-	-	-	-	-	-
Unigene0000962	65	21.3333	3.5732	2.5706	2.787	0.7822	0.9932	1.2703	2.97693	1.01523	-1.55202	1.7524e-05	0.000119496	yes	--	PREDICTED: inactive protein kinase SELMODRAFT_444075-like isoform X1 [Daucus carota subsp. sativus] [Daucus carota]	-	-	-	-	-	GO:0036094//small molecule binding;GO:0097159//organic cyclic compound binding;GO:0097367//carbohydrate derivative binding;GO:0032549//ribonucleoside binding;GO:0005488//binding;GO:0016772//transferase activity, transferring phosphorus-containing groups;GO:0001883//purine nucleoside binding;GO:0004672//protein kinase activity;GO:0001882//nucleoside binding;GO:0016301//kinase activity;GO:0003824//…	GO:0044238//primary metabolic process;GO:0019538//protein metabolic process;GO:0008152//metabolic process;GO:0044260//cellular macromolecule metabolic process;GO:0044267//cellular protein metabolic process;GO:0044237//cellular metabolic process;GO:0036211//protein modification process;GO:0006796//phosphate-containing compound metabolic process;GO:0043412//macromolecule modification;GO:0006464//ce…
Unigene0000964	685	34.3333	12.6722	19.7664	12.1577	1.2346	0.2253	0.8967	14.8654	0.785533	-4.24215	2.12446e-24	1.18308e-22	yes	ZIP10	PREDICTED: fe(2+) transport protein 1 [Daucus carota subsp. sativus] [Daucus carota]	-	-	-	-	GO:0044425//membrane part;GO:0016020//membrane;GO:0031224//intrinsic component of membrane	GO:0016628//oxidoreductase activity, acting on the CH-CH group of donors, NAD or NADP as acceptor;GO:0003824//catalytic activity;GO:0016491//oxidoreductase activity;GO:0008324//cation transmembrane transporter activity;GO:0015075//ion transmembrane transporter activity;GO:0022890//inorganic cation transmembrane transporter activity;GO:0022892//substrate-specific transporter activity;GO:0022891//s…	GO:0006810//transport;GO:0072511//divalent inorganic cation transport;GO:0044710//single-organism metabolic process;GO:0044765//single-organism transport;GO:0009987//cellular process;GO:0044699//single-organism process;GO:1902578//single-organism localization;GO:0006812//cation transport;GO:0000041//transition metal ion transport;GO:0006811//ion transport;GO:0006829//zinc II ion transport;GO:0008…
Unigene0000966	9.33333	0.666667	0.5188	0.3813	0.9645	0	0	0.1349	0.621533	0.0449667	-3.7889	0.000904799	0.00396874	yes	--	--	-	-	-	-	-	-	-
Unigene0000968	57.6667	2.66667	4.3743	4.1584	2.8438	0	0.4779	0.0679	3.79217	0.181933	-4.38154	1.61905e-13	3.60649e-12	yes	At1g55090	PREDICTED: glutamine-dependent NAD(+) synthetase isoform X1 [Nelumbo nucifera]	Metabolism	Global and Overview;Metabolism of cofactors and vitamins	ko01100//Metabolic pathways;ko00760//Nicotinate and nicotinamide metabolism	K01950	-	GO:0003824//catalytic activity	-
Unigene0000969	55.6667	10	6.2154	8.0481	4.3628	1.5595	1.0445	0.9236	6.20877	1.17587	-2.40058	6.75988e-08	7.33296e-07	yes	--	--	-	-	-	-	-	-	-
Unigene0000972	33	1.66667	0.9776	1.2553	1.1461	0.1093	0.0705	0	1.12633	0.0599333	-4.23213	4.93626e-11	8.25421e-10	yes	--	--	-	-	-	-	-	-	-
Unigene0000975	11	0.666667	0.3828	0.5771	0	0.0318	0.0308	0	0.319967	0.0208667	-3.93865	0.00555785	0.0188383	yes	At3g55890	PREDICTED: protein yippee-like [Gossypium raimondii]	-	-	-	-	-	-	-
Unigene0000976	6	30.6667	0.0505	0.2474	0.1609	1.2007	0.6864	0.5778	0.152933	0.821633	2.42559	3.2239e-05	0.000206546	yes	At5g03810	PREDICTED: GDSL esterase/lipase At5g03810-like [Daucus carota subsp. sativus] [Daucus carota]	-	-	-	-	-	GO:0003824//catalytic activity;GO:0016787//hydrolase activity	-
Unigene0000982	156.333	68.6667	1.6388	2.1974	2.0159	0.6526	0.889	1.1279	1.9507	0.889833	-1.13238	7.86635e-05	0.000457245	yes	--	Transposon Ty3-I Gag-Pol polyprotein [Cajanus cajan]	-	-	-	-	-	-	-
Unigene0000984	10243.3	2637.33	290.046	269.645	243.694	84.1532	70.0263	62.1588	267.795	72.1128	-1.8928	5.28462e-29	3.98777e-27	yes	FAD2-2	PREDICTED: delta(12)-fatty-acid desaturase FAD2-like [Daucus carota subsp. sativus] [Daucus carota]	Metabolism	Lipid metabolism;Global and Overview	ko01212//Fatty acid metabolism;ko01040//Biosynthesis of unsaturated fatty acids	K10256	-	-	-
Unigene0000988	37.3333	15	0.9076	0.422	0.4085	0.1995	0.2091	0.32	0.579367	0.242867	-1.25431	0.0100906	0.0311196	yes	--	--	-	-	-	-	-	-	-
Unigene0000991	131.667	1524.33	2.9319	1.9687	0.9961	26.8635	22.953	22.1064	1.96557	23.9743	3.60847	1.61787e-32	1.48342e-30	yes	BHLH14	PREDICTED: transcription factor MYC2-like [Daucus carota subsp. sativus] [Daucus carota]	Environmental Information Processing	Signal transduction	ko04075//Plant hormone signal transduction	K13422	-	-	-
Unigene0000995	7.66667	0.666667	1.3303	0.4011	0.6523	0.1106	0.107	0	0.794567	0.0725333	-3.45345	0.00345528	0.0125799	yes	--	--	-	-	-	-	-	-	-
Unigene0000996	91.3333	262.333	2.2004	1.5555	0.551	4.383	3.9771	4.6922	1.43563	4.35077	1.59958	2.09181e-05	0.000140191	yes	--	--	-	-	-	-	-	-	-
Unigene0000998	9.33333	0.333333	0.5497	1.1445	0.219	0.0743	0	0	0.637733	0.0247667	-4.68648	0.000731919	0.0032992	yes	--	--	-	-	-	-	-	-	-
Unigene0001002	391	169.333	4.8531	5.2939	5.4061	2.1209	2.3252	2.5581	5.18437	2.33473	-1.15091	1.83988e-08	2.17528e-07	yes	At4g14096	PREDICTED: F-box protein At4g22280 [Daucus carota subsp. sativus] [Daucus carota]	-	-	-	-	-	-	-
Unigene0001003	4984	20648.7	43.4086	45.6233	38.963	187.08	174.363	192.269	42.665	184.571	2.11305	5.33086e-43	7.97233e-41	yes	ERF025	PREDICTED: ethylene-responsive transcription factor ERF027 [Vitis vinifera]	-	-	-	-	-	-	-
Unigene0001006	147.667	46	7.7314	6.8521	7.5336	2.2355	1.8022	3.1246	7.37237	2.38743	-1.62667	2.10032e-08	2.45946e-07	yes	ATG18A	PREDICTED: autophagy-related protein 18a [Theobroma cacao]	-	-	-	-	GO:0044464//cell part;GO:0016020//membrane;GO:0043226//organelle;GO:0044424//intracellular part;GO:0005622//intracellular;GO:0043231//intracellular membrane-bounded organelle;GO:0005623//cell;GO:0044444//cytoplasmic part;GO:0031090//organelle membrane;GO:0043227//membrane-bounded organelle;GO:0005737//cytoplasm;GO:0043229//intracellular organelle;GO:0044422//organelle part	-	GO:0006810//transport;GO:0071704//organic substance metabolic process;GO:0044237//cellular metabolic process;GO:0009987//cellular process;GO:0033036//macromolecule localization;GO:0008152//metabolic process;GO:0071702//organic substance transport;GO:0008104//protein localization;GO:0015031//protein transport;GO:0044248//cellular catabolic process;GO:0051234//establishment of localization;GO:19015…
Unigene0001008	197.333	88.6667	3.9788	3.8359	5.0679	1.6416	1.7447	2.6034	4.2942	1.99657	-1.10487	4.83339e-05	0.000296351	yes	MIRO1	Mitochondrial Rho GTPase 1 [Aegilops tauschii]	-	-	-	-	-	-	-
Unigene0001011	67	32	4.6292	3.7114	3.8961	1.2346	1.9487	2.8766	4.0789	2.01997	-1.01385	0.00603401	0.0201787	yes	At3g15980	coatomer protein complex subunit beta 2, partial [Medicago sativa]	-	-	-	-	-	-	-
Unigene0001012	73.6667	16.3333	2.1842	1.536	2.0475	0.2777	0.5911	0.4544	1.92257	0.441067	-2.12396	3.44502e-08	3.91754e-07	yes	QWRF2	PREDICTED: QWRF motif-containing protein 2 [Daucus carota subsp. sativus] [Daucus carota]	-	-	-	-	-	-	-
Unigene0001013	13.3333	2.33333	0.8487	0.9241	0.1002	0.2039	0	0.1471	0.624333	0.117	-2.41581	0.014189	0.0413068	yes	--	--	-	-	-	-	-	-	-
Unigene0001014	7.33333	0.666667	0.5479	0.5369	0.9702	0	0.191	0	0.685	0.0636667	-3.42749	0.00349376	0.0127019	yes	--	PREDICTED: uncharacterized protein LOC108222292 [Daucus carota subsp. sativus] [Daucus carota]	-	-	-	-	-	-	-
Unigene0001020	0.333333	15.3333	0.1013	0	0	1.2038	1.5881	2.1065	0.0337667	1.6328	5.5956	2.523e-07	2.47715e-06	yes	--	--	-	-	-	-	-	-	-
Unigene0001022	44.6667	19.6667	3.952	3.0688	3.0895	1.2089	0.9356	2.482	3.3701	1.54217	-1.12783	0.00965476	0.0299964	yes	--	--	-	-	-	-	-	-	-
Unigene0001028	5.33333	0.666667	0.499	0.4889	0.3534	0.1798	0	0	0.4471	0.0599333	-2.89917	0.0178395	0.0499055	yes	--	--	-	-	-	-	-	-	-
Unigene0001031	39.3333	9	0.6125	0.385	0.3806	0.0625	0.1208	0.1443	0.459367	0.1092	-2.07267	2.15621e-05	0.00014413	yes	PSL5	AGL2 [Actinidia deliciosa]	Metabolism;Genetic Information Processing	Glycan biosynthesis and metabolism;Global and Overview;Folding, sorting and degradation	ko01100//Metabolic pathways;ko04141//Protein processing in endoplasmic reticulum;ko00510//N-Glycan biosynthesis	K05546	GO:0044444//cytoplasmic part;GO:0005622//intracellular;GO:0043231//intracellular membrane-bounded organelle;GO:0043229//intracellular organelle;GO:0043226//organelle;GO:0044424//intracellular part;GO:0009536//plastid;GO:0005623//cell;GO:0043227//membrane-bounded organelle;GO:0044464//cell part;GO:0005737//cytoplasm	GO:0003824//catalytic activity;GO:0004553//hydrolase activity, hydrolyzing O-glycosyl compounds;GO:0005488//binding;GO:0016787//hydrolase activity;GO:0016798//hydrolase activity, acting on glycosyl bonds	GO:0043170//macromolecule metabolic process;GO:0044264//cellular polysaccharide metabolic process;GO:0071840//cellular component organization or biogenesis;GO:0009617//response to bacterium;GO:0009607//response to biotic stimulus;GO:0044260//cellular macromolecule metabolic process;GO:0051273//beta-glucan metabolic process;GO:0048869//cellular developmental process;GO:0044238//primary metabolic p…
Unigene0001041	18.3333	4	0.5821	0.6248	0.324	0.0899	0.2029	0.0577	0.5103	0.116833	-2.12689	0.00110266	0.0047134	yes	--	--	-	-	-	-	-	-	-
Unigene0001051	27	4	1.1728	0.6956	0.6558	0.1334	0.1291	0.1284	0.8414	0.1303	-2.69095	3.67118e-06	2.89115e-05	yes	--	--	-	-	-	-	-	-	-
Unigene0001053	715.333	1582.67	21.3858	24.9523	28.3636	67.234	55.33	49.5173	24.9006	57.3604	1.20388	7.45393e-11	1.21948e-09	yes	RBG2	PREDICTED: glycine-rich RNA-binding protein 6, mitochondrial [Prunus mume]	-	-	-	-	-	GO:0005488//binding;GO:0097159//organic cyclic compound binding	-
Unigene0001060	16	2.66667	1.3592	2.5613	1.1108	0	0.5466	0.3263	1.6771	0.290967	-2.52704	0.00136849	0.00568688	yes	NIR	PREDICTED: ferredoxin--nitrite reductase, chloroplastic isoform X1 [Daucus carota subsp. sativus] [Daucus carota]	Metabolism	Energy metabolism;Global and Overview	ko01120//Microbial metabolism in diverse environments;ko00910//Nitrogen metabolism	K00366	-	GO:0016661//oxidoreductase activity, acting on other nitrogenous compounds as donors;GO:0016491//oxidoreductase activity;GO:1901363//heterocyclic compound binding;GO:0003824//catalytic activity;GO:0097159//organic cyclic compound binding;GO:0046906//tetrapyrrole binding;GO:0005488//binding;GO:0016664//oxidoreductase activity, acting on other nitrogenous compounds as donors, iron-sulfur protein as…	GO:0044710//single-organism metabolic process;GO:0044699//single-organism process;GO:0008152//metabolic process
Unigene0001062	1140.33	383	10.6408	10.5991	12.6841	3.7986	3.787	4.2446	11.308	3.9434	-1.51983	5.11653e-18	1.74176e-16	yes	UPL5	PREDICTED: E3 ubiquitin-protein ligase UPL5 [Daucus carota subsp. sativus] [Daucus carota]	Cellular Processes;Genetic Information Processing	Transport and catabolism;Folding, sorting and degradation	ko04144//Endocytosis;ko04120//Ubiquitin mediated proteolysis	K10591	-	-	GO:0023052//signaling;GO:0007165//signal transduction;GO:0050789//regulation of biological process;GO:0009987//cellular process;GO:0044699//single-organism process;GO:0007154//cell communication;GO:0050896//response to stimulus;GO:0008152//metabolic process;GO:0044700//single organism signaling;GO:0051716//cellular response to stimulus;GO:0044763//single-organism cellular process;GO:0065007//biol…
Unigene0001064	41.6667	13.3333	1.3838	1.819	1.0398	0.3648	0.5999	0.4564	1.4142	0.4737	-1.57794	0.000296241	0.00148716	yes	--	--	-	-	-	-	-	-	-
Unigene0001065	2230.33	4828.33	40.0459	39.4623	48.5677	99.0486	101.471	87.5429	42.692	96.0209	1.16938	3.1419e-13	6.79268e-12	yes	OTC	PREDICTED: ornithine carbamoyltransferase, chloroplastic [Daucus carota subsp. sativus] [Daucus carota]	Metabolism	Global and Overview;Amino acid metabolism	ko01100//Metabolic pathways;ko01110//Biosynthesis of secondary metabolites;ko01130//Biosynthesis of antibiotics;ko01230//Biosynthesis of amino acids;ko00220//Arginine biosynthesis	K00611	-	GO:0043177//organic acid binding;GO:0003824//catalytic activity;GO:0031406//carboxylic acid binding;GO:0043167//ion binding;GO:0005488//binding;GO:0016740//transferase activity;GO:0043168//anion binding;GO:0036094//small molecule binding;GO:0016741//transferase activity, transferring one-carbon groups	GO:0044238//primary metabolic process;GO:0006082//organic acid metabolic process;GO:0019752//carboxylic acid metabolic process;GO:0008152//metabolic process;GO:0071704//organic substance metabolic process;GO:0044710//single-organism metabolic process;GO:0006807//nitrogen compound metabolic process;GO:0009987//cellular process;GO:0044763//single-organism cellular process;GO:0044281//small molecule…
Unigene0001071	55	7.66667	2.0245	1.513	2.2237	0.1854	0.3947	0.2498	1.9204	0.276633	-2.79536	6.98479e-10	1.00585e-08	yes	--	--	-	-	-	-	-	-	-
Unigene0001072	1051.33	490	19.5837	20.7703	21.0095	10.7912	9.6162	9.4065	20.4545	9.93797	-1.0414	5.21265e-10	7.65207e-09	yes	--	RRP15-like protein [Gossypium arboreum]	-	-	-	-	-	-	-
Unigene0001073	7.66667	0	0.9619	0.9426	0.5677	0	0	0	0.824067	0.001	-9.68662	0.000104401	0.000588729	yes	--	--	-	-	-	-	-	-	-
Unigene0001082	63.6667	4	2.9114	2.0138	3.4114	0	0.4924	0.0445	2.77887	0.178967	-3.95673	5.80312e-10	8.44201e-09	yes	--	--	-	-	-	-	-	-	-
Unigene0001083	36.6667	10	2.5749	1.6096	0.7075	0.144	0.2785	0.9698	1.63067	0.4641	-1.81295	0.00626415	0.0208422	yes	--	alpha/beta-Hydrolases superfamily protein [Arabidopsis thaliana]	-	-	-	-	GO:0044424//intracellular part;GO:0005623//cell;GO:0005622//intracellular;GO:0044464//cell part	GO:0016787//hydrolase activity;GO:0003824//catalytic activity;GO:0004620//phospholipase activity;GO:0016746//transferase activity, transferring acyl groups;GO:0016747//transferase activity, transferring acyl groups other than amino-acyl groups;GO:0016740//transferase activity;GO:0016788//hydrolase activity, acting on ester bonds;GO:0071617//lysophospholipid acyltransferase activity;GO:0016298//li…	GO:0006952//defense response;GO:0008152//metabolic process;GO:0044255//cellular lipid metabolic process;GO:0044238//primary metabolic process;GO:0009404//toxin metabolic process;GO:0009719//response to endogenous stimulus;GO:1901698//response to nitrogen compound;GO:0006629//lipid metabolic process;GO:0065008//regulation of biological quality;GO:0050896//response to stimulus;GO:0042221//response …
Unigene0001091	199.667	48	7.2049	7.5775	8.1353	1.0193	2.406	2.2758	7.63923	1.90037	-2.00715	1.82425e-10	2.83804e-09	yes	--	PREDICTED: proline-rich receptor-like protein kinase PERK1 [Nelumbo nucifera]	-	-	-	-	-	-	GO:0044085//cellular component biogenesis;GO:0042546//cell wall biogenesis;GO:0071669//plant-type cell wall organization or biogenesis;GO:0071554//cell wall organization or biogenesis;GO:0009987//cellular process;GO:0071840//cellular component organization or biogenesis;GO:0009832//plant-type cell wall biogenesis
Unigene0001092	34.6667	7.33333	1.7519	1.1337	0.5619	0.2144	0.1037	0.447	1.14917	0.255033	-2.17183	0.000339221	0.00167652	yes	--	--	-	-	-	-	-	-	-
Unigene0001094	105	23.6667	2.38	2.1031	2.3027	0.4364	0.5333	0.6189	2.26193	0.529533	-2.09476	3.67061e-11	6.24197e-10	yes	YLS9	NHL-like protein [Apium graveolens Dulce Group]	-	-	-	-	-	-	-
Unigene0001095	21	4.66667	0.5651	0.623	1.0882	0.3054	0.2216	0	0.758767	0.175667	-2.11082	0.00255173	0.00970515	yes	--	--	-	-	-	-	-	-	-
Unigene0001096	9	1.33333	0.2969	0.5818	0.757	0	0.1242	0.1235	0.545233	0.0825667	-2.72324	0.00504315	0.0173292	yes	--	--	-	-	-	-	-	-	-
Unigene0001099	454.333	1870	11.777	12.3838	23.926	71.8352	60.203	71.9261	16.0289	67.9881	2.0846	1.33154e-16	4.01339e-15	yes	--	PREDICTED: uncharacterized protein LOC105115446 [Populus euphratica]	-	-	-	-	-	-	-
Unigene0001104	12.6667	1	1.2306	0.9044	0.1961	0	0.193	0	0.777033	0.0643333	-3.59434	0.00150582	0.00617522	yes	--	--	-	-	-	-	-	-	-
Unigene0001106	35.6667	14.3333	1.7177	2.2302	0.6387	0.6962	0.7184	0.536	1.52887	0.6502	-1.23351	0.0162453	0.0461945	yes	--	--	-	-	-	-	-	-	-
Unigene0001107	6.66667	0.666667	0.9309	0.2488	0.5394	0	0.0885	0.088	0.573033	0.0588333	-3.28391	0.0079391	0.025434	yes	GIP	Retrovirus-related Pol polyprotein from transposon TNT 1-94, partial [Noccaea caerulescens]	-	-	-	-	-	-	-
Unigene0001108	152.333	442.333	2.5296	1.911	2.1019	6.3389	7.1961	6.2474	2.18083	6.59413	1.5963	5.19775e-14	1.22398e-12	yes	--	DUF1191 domain-containing protein [Cephalotus follicularis]	-	-	-	-	-	-	-
Unigene0001110	6	0	0.2346	1.8392	0	0	0	0	0.691267	0.001	-9.4331	0.0162027	0.0461061	yes	--	--	-	-	-	-	-	-	-
Unigene0001121	236	73.3333	5.8049	8.0127	6.1374	1.8401	2.2761	2.3514	6.65167	2.15587	-1.62545	2.28205e-10	3.51049e-09	yes	--	--	-	-	-	-	-	-	-
Unigene0001124	497.667	182.667	8.1511	6.1235	2.658	2.0557	1.6454	2.838	5.6442	2.1797	-1.37264	8.25209e-05	0.000476614	yes	FRS5	PREDICTED: protein FAR1-RELATED SEQUENCE 6-like [Pyrus x bretschneideri]	-	-	-	-	-	-	-
Unigene0001127	174.667	402.333	1.7134	1.1552	1.0035	2.9125	4.3794	2.0336	1.2907	3.1085	1.26806	2.51756e-05	0.000165407	yes	matK	maturase K (chloroplast) [Panax notoginseng]	-	-	-	-	GO:0044444//cytoplasmic part;GO:0044464//cell part;GO:0043227//membrane-bounded organelle;GO:0005737//cytoplasm;GO:0043229//intracellular organelle;GO:0005622//intracellular;GO:0044424//intracellular part;GO:0005623//cell;GO:0009536//plastid;GO:0043226//organelle;GO:0043231//intracellular membrane-bounded organelle	-	GO:0034660//ncRNA metabolic process;GO:0016070//RNA metabolic process;GO:0044260//cellular macromolecule metabolic process;GO:0034641//cellular nitrogen compound metabolic process;GO:0006399//tRNA metabolic process;GO:0043170//macromolecule metabolic process;GO:0009987//cellular process;GO:0006396//RNA processing;GO:1901360//organic cyclic compound metabolic process;GO:0006725//cellular aromatic …
Unigene0001129	206.667	59.3333	6.2633	3.8406	1.837	1.2044	0.9241	1.4789	3.9803	1.20247	-1.72688	1.54899e-05	0.000106784	yes	--	--	-	-	-	-	-	-	-
Unigene0001140	69.3333	27.3333	5.9918	5.5339	2.8536	1.2655	2.3044	2.3641	4.7931	1.978	-1.27692	0.00151504	0.00620786	yes	--	PREDICTED: TMV resistance protein N-like isoform X1 [Daucus carota subsp. sativus] [Daucus carota]	-	-	-	-	-	-	-
Unigene0001148	36.3333	9	1.5159	1.0611	0.3739	0.2633	0.0849	0.4224	0.983633	0.256867	-1.9371	0.00245792	0.009407	yes	--	--	-	-	-	-	-	-	-
Unigene0001149	9.66667	30.6667	0.2064	0.1348	0.0585	0.476	0.5468	0.3149	0.133233	0.4459	1.74277	0.000837192	0.00371236	yes	At4g38062	bHLH family protein [Populus trichocarpa]	-	-	-	-	-	-	-
Unigene0001150	7	0.666667	0.668	0.2618	0.4968	0	0.1397	0	0.475533	0.0465667	-3.35218	0.00578407	0.019464	yes	--	--	-	-	-	-	-	-	-
Unigene0001154	14.3333	2.33333	0.6349	0.8483	1.0424	0	0.2414	0.1801	0.841867	0.1405	-2.58302	0.000855031	0.00377917	yes	--	--	-	-	-	-	-	-	-
Unigene0001157	7.66667	108	0.077	0.2716	0	0.8988	2.383	1.9541	0.1162	1.7453	3.90879	2.62787e-09	3.50589e-08	yes	--	--	-	-	-	-	-	-	-
Unigene0001159	43	14.3333	3.3653	3.7098	3.9327	1.364	0.5278	1.9253	3.66927	1.27237	-1.52798	0.000794259	0.00354252	yes	PAP4	PREDICTED: probable plastid-lipid-associated protein 4, chloroplastic isoform X2 [Capsicum annuum]	-	-	-	-	-	-	-
Unigene0001161	24.6667	2	0.9562	0.6246	0.2344	0.053	0.0513	0.051	0.605067	0.0517667	-3.547	4.23021e-06	3.29329e-05	yes	--	--	-	-	-	-	-	-	-
Unigene0001164	21	6	0.9331	0.7112	0.5507	0.0747	0.2168	0.3595	0.731667	0.217	-1.75349	0.00321488	0.0118236	yes	--	--	-	-	-	-	-	-	-
Unigene0001165	3153.33	367.333	41.5463	44.0938	42.0142	4.5381	5.2682	5.6706	42.5514	5.15897	-3.04405	6.73053e-70	3.04421e-67	yes	At2g30550	PREDICTED: phospholipase A1-Igamma2, chloroplastic-like [Daucus carota subsp. sativus] [Daucus carota]	-	-	-	-	-	GO:0003824//catalytic activity	-
Unigene0001168	15.3333	2	0.3509	0.1852	0.7456	0	0.1129	0.0562	0.427233	0.0563667	-2.92211	0.00117678	0.0049853	yes	--	--	-	-	-	-	-	-	-
Unigene0001177	35.3333	11.3333	0.6212	0.8116	0.58	0.1424	0.2362	0.2937	0.670933	0.2241	-1.58203	0.00049503	0.00233914	yes	--	--	-	-	-	-	-	-	-
Unigene0001180	2557.67	1032.67	20.1663	20.9011	21.3307	8.3094	8.9279	8.9817	20.7994	8.73967	-1.25089	5.05782e-16	1.45304e-14	yes	POT10	PREDICTED: potassium transporter 10 [Erythranthe guttata]	-	-	-	-	-	-	-
Unigene0001191	65	29	2.4581	1.7488	2.4683	1.2738	0.7042	1.1208	2.22507	1.03293	-1.1071	0.00195419	0.00773304	yes	--	--	-	-	-	-	-	-	-
Unigene0001194	4	0	0.6509	0.2126	0.461	0	0	0	0.4415	0.001	-8.78627	0.00596343	0.0199851	yes	--	--	-	-	-	-	-	-	-
Unigene0001197	46.3333	179.333	2.725	1.8144	0.2969	7.8543	5.5525	6.4685	1.6121	6.6251	2.039	5.61747e-05	0.00033877	yes	--	--	-	-	-	-	-	-	-
Unigene0001201	1273	248.667	14.716	17.4274	9.4703	2.4263	3.2657	2.8314	13.8712	2.84113	-2.28756	1.18922e-21	5.37555e-20	yes	guaA	PREDICTED: dual specificity protein kinase splA-like [Nicotiana tomentosiformis]	Genetic Information Processing	Replication and repair	ko03410//Base excision repair	K01246	-	-	-
Unigene0001208	27.3333	9.66667	0.9978	1.0951	1.2297	0.0863	0.4591	0.6643	1.10753	0.403233	-1.45766	0.00895601	0.0281627	yes	--	Kinetochore Spc25 [Gossypium arboreum]	-	-	-	-	-	-	-
Unigene0001215	2289.67	8020.33	58.4495	57.4803	67.201	240.188	229.472	197.746	61.0436	222.469	1.86569	3.93291e-31	3.33407e-29	yes	SAP1	PREDICTED: zinc finger A20 and AN1 domain-containing stress-associated protein 1 [Daucus carota subsp. sativus] [Daucus carota]	-	-	-	-	-	-	-
Unigene0001223	30	2.33333	0.8831	0.6108	0.883	0	0	0.1891	0.7923	0.0630333	-3.65186	7.04378e-07	6.38659e-06	yes	--	--	-	-	-	-	-	-	-
Unigene0001224	659.333	78.3333	5.6988	11.9939	15.6534	1.589	1.3645	1.1512	11.1154	1.36823	-3.02217	3.20203e-19	1.19777e-17	yes	At1g48100	PREDICTED: polygalacturonase At1g48100 [Daucus carota subsp. sativus] [Daucus carota]	-	-	-	-	-	GO:0003824//catalytic activity;GO:0016787//hydrolase activity	GO:0008152//metabolic process;GO:0009987//cellular process;GO:0071840//cellular component organization or biogenesis;GO:0045229//external encapsulating structure organization;GO:0044238//primary metabolic process;GO:0016043//cellular component organization
Unigene0001228	23	8.33333	0.9101	0.7803	0.9669	0.4509	0.1982	0.355	0.885767	0.3347	-1.40406	0.00665114	0.0219242	yes	--	--	-	-	-	-	-	-	-
Unigene0001234	210.333	92	3.0957	2.9268	3.9665	1.4797	1.529	1.5211	3.32967	1.50993	-1.14089	2.92454e-06	2.35031e-05	yes	--	PREDICTED: uncharacterized protein LOC108224139 [Daucus carota subsp. sativus] [Daucus carota]	-	-	-	-	-	-	-
Unigene0001243	103.667	431.333	2.1969	1.3111	1.7022	8.1235	7.3232	7.1305	1.73673	7.52573	2.11546	1.07094e-18	3.84693e-17	yes	MDH1	PREDICTED: malate dehydrogenase [NADP], chloroplastic [Daucus carota subsp. sativus] [Daucus carota]	Metabolism	Global and Overview;Carbohydrate metabolism;Energy metabolism	ko01100//Metabolic pathways;ko01120//Microbial metabolism in diverse environments;ko01200//Carbon metabolism;ko00620//Pyruvate metabolism;ko00710//Carbon fixation in photosynthetic organisms	K00051	-	GO:0016491//oxidoreductase activity;GO:0016615//malate dehydrogenase activity;GO:0016614//oxidoreductase activity, acting on CH-OH group of donors;GO:0003824//catalytic activity	GO:0006082//organic acid metabolic process;GO:0044238//primary metabolic process;GO:0044710//single-organism metabolic process;GO:0009987//cellular process;GO:0044237//cellular metabolic process;GO:0044281//small molecule metabolic process;GO:0071704//organic substance metabolic process;GO:0044763//single-organism cellular process;GO:0043436//oxoacid metabolic process;GO:0019752//carboxylic acid …
Unigene0001244	20.3333	3.33333	2.4836	2.7813	2.0103	0.2557	0.4946	0.4921	2.42507	0.414133	-2.54986	2.98277e-05	0.000192562	yes	At5g25050	PREDICTED: probable folate-biopterin transporter 3 [Daucus carota subsp. sativus] [Daucus carota]	-	-	-	-	-	-	-
Unigene0001247	57	25.3333	1.5028	1.4129	0.5609	0.6365	0.3822	0.6126	1.15887	0.543767	-1.09165	0.0137201	0.0401493	yes	--	PREDICTED: SKI/DACH domain-containing protein 1 [Cicer arietinum]	-	-	-	-	-	-	-
Unigene0001253	134.333	25	2.3944	2.1899	2.6757	0.5943	0.4822	0.3321	2.42	0.469533	-2.36571	9.0652e-14	2.07092e-12	yes	--	PREDICTED: dual specificity tyrosine-phosphorylation-regulated kinase 1B [Erythranthe guttata]	-	-	-	-	-	-	-
Unigene0001256	340.333	155	13.6498	16.1468	12.4546	6.6014	7.3719	6.1398	14.0837	6.70437	-1.07086	9.52398e-07	8.42831e-06	yes	--	hypothetical protein A4A49_09717 [Nicotiana attenuata]	-	-	-	-	-	-	-
Unigene0001262	183	25	3.4477	3.6909	3.9592	0.3662	0.7085	0.4975	3.69927	0.524067	-2.81942	5.33976e-20	2.14449e-18	yes	--	Os10g0357350 [Oryza sativa Japonica Group]	-	-	-	-	-	-	-
Unigene0001265	515	1291.67	19.4731	27.4999	21.8113	68.5242	72.4625	39.5491	22.9281	60.1786	1.39213	4.22916e-09	5.47194e-08	yes	--	DUF538 domain-containing protein [Cephalotus follicularis]	-	-	-	-	-	-	-
Unigene0001268	38	3.33333	1.9944	3.7866	1.3243	0	0.391	0.2593	2.36843	0.216767	-3.44972	4.4702e-07	4.20741e-06	yes	--	--	-	-	-	-	-	-	-
Unigene0001279	0	8	0	0	0	0.8634	1.1485	0.5193	0.001	0.843733	9.72064	7.13828e-05	0.000419536	yes	--	--	-	-	-	-	-	-	-
Unigene0001288	33.6667	10	0.9573	0.6477	0.7265	0.3203	0.1668	0.2371	0.777167	0.2414	-1.6868	0.000303088	0.00151701	yes	--	--	-	-	-	-	-	-	-
Unigene0001291	91.3333	33	4.9081	6.1421	5.3399	2.6844	1.3603	2.1529	5.46337	2.06587	-1.40304	2.40397e-05	0.000158859	yes	--	--	-	-	-	-	-	-	-
Unigene0001295	16.6667	2.66667	0.5895	0.4676	0.3579	0.0607	0.1174	0.0584	0.471667	0.0788333	-2.58089	0.000153009	0.000826338	yes	--	--	-	-	-	-	-	-	-
Unigene0001297	661.667	244	16.3877	14.637	12.3734	5.0541	4.3913	7.2509	14.466	5.56543	-1.3781	1.21116e-09	1.69191e-08	yes	PYRD	PREDICTED: dihydroorotate dehydrogenase (quinone), mitochondrial isoform X3 [Elaeis guineensis]	Metabolism	Global and Overview;Nucleotide metabolism	ko01100//Metabolic pathways;ko00240//Pyrimidine metabolism	K00254	-	GO:0003824//catalytic activity;GO:0016635//oxidoreductase activity, acting on the CH-CH group of donors, quinone or related compound as acceptor;GO:0016491//oxidoreductase activity;GO:0016627//oxidoreductase activity, acting on the CH-CH group of donors	GO:0044763//single-organism cellular process;GO:0019637//organophosphate metabolic process;GO:0009124//nucleoside monophosphate biosynthetic process;GO:0009161//ribonucleoside monophosphate metabolic process;GO:1901576//organic substance biosynthetic process;GO:0044281//small molecule metabolic process;GO:0009130//pyrimidine nucleoside monophosphate biosynthetic process;GO:0044249//cellular biosy…
Unigene0001298	97.3333	15.3333	1.5947	0.8977	2.5953	0.2567	0.1064	0.4588	1.6959	0.273967	-2.62998	3.34201e-07	3.21656e-06	yes	--	--	-	-	-	-	-	-	-
Unigene0001299	16.3333	1.33333	1.0802	0.6553	0.8197	0.1112	0.1076	0	0.851733	0.0729333	-3.54575	1.02865e-05	7.37788e-05	yes	--	--	-	-	-	-	-	-	-
Unigene0001303	19.3333	7.33333	0.7103	0.8701	1.0376	0.4319	0.4178	0.1847	0.872667	0.3448	-1.33967	0.0177767	0.0497593	yes	--	--	-	-	-	-	-	-	-
Unigene0001304	52.3333	19	2.3659	1.7212	1.5995	0.6199	0.4873	1.0441	1.89553	0.7171	-1.40236	0.000553235	0.00257821	yes	--	--	-	-	-	-	-	-	-
Unigene0001310	47.3333	0	2.0945	2.7935	3.5231	0	0	0	2.8037	0.001	-11.4531	2.79396e-19	1.04989e-17	yes	--	--	-	-	-	-	-	-	-
Unigene0001312	9.66667	1	0.5628	0.6518	0.2718	0.0553	0.107	0	0.495467	0.0541	-3.19509	0.00158355	0.00644655	yes	--	--	-	-	-	-	-	-	-
Unigene0001316	119.667	9.66667	8.8539	6.8122	8.2218	0.4253	0.8229	0.7504	7.96263	0.6662	-3.57922	1.35902e-21	6.10586e-20	yes	--	--	-	-	-	-	-	-	-
Unigene0001319	1188.33	300.667	8.8609	9.0866	9.6408	2.5078	2.6734	2.0879	9.1961	2.42303	-1.92421	6.22691e-27	4.10207e-25	yes	PSKR	PREDICTED: phytosulfokine receptor 1-like [Daucus carota subsp. sativus] [Daucus carota]	-	-	-	-	-	-	-
Unigene0001320	2282.67	510.667	24.7699	25.0546	31.9677	7.6295	5.514	5.8886	27.2641	6.34403	-2.10353	7.74809e-28	5.39653e-26	yes	SUD1	PREDICTED: E3 ubiquitin-protein ligase MARCH11-like [Nicotiana tabacum]	-	-	-	-	-	-	-
Unigene0001321	21.3333	4	0.7084	1.2958	1.0537	0.2552	0	0.3439	1.0193	0.1997	-2.35167	0.000547636	0.00255549	yes	--	--	-	-	-	-	-	-	-
Unigene0001325	42.3333	13.3333	0.6688	1.0922	1.4473	0.3213	0.3108	0.4123	1.06943	0.348133	-1.61913	0.000351602	0.00173122	yes	--	--	-	-	-	-	-	-	-
Unigene0001332	57.3333	24.6667	3.1743	2.4978	2.7081	0.9877	1.6093	1.1507	2.7934	1.24923	-1.16098	0.00104488	0.0044983	yes	GULLO3	PREDICTED: L-gulonolactone oxidase 3 [Daucus carota subsp. sativus] [Daucus carota]	-	-	-	-	-	-	-
Unigene0001333	51	21.3333	7.9075	3.522	4.4732	1.443	2.7919	2.6705	5.3009	2.3018	-1.20347	0.00646306	0.0213937	yes	RKF3	PREDICTED: probable LRR receptor-like serine/threonine-protein kinase RKF3 [Daucus carota subsp. sativus] [Daucus carota]	-	-	-	-	-	GO:0003824//catalytic activity;GO:0097159//organic cyclic compound binding;GO:0032549//ribonucleoside binding;GO:0016772//transferase activity, transferring phosphorus-containing groups;GO:0016740//transferase activity;GO:0097367//carbohydrate derivative binding;GO:1901363//heterocyclic compound binding;GO:0016773//phosphotransferase activity, alcohol group as acceptor;GO:0036094//small molecule …	GO:0006796//phosphate-containing compound metabolic process;GO:0043412//macromolecule modification;GO:0009987//cellular process;GO:0044267//cellular protein metabolic process;GO:0036211//protein modification process;GO:0008152//metabolic process;GO:0071704//organic substance metabolic process;GO:0043170//macromolecule metabolic process;GO:0044260//cellular macromolecule metabolic process;GO:00442…
Unigene0001334	22.3333	6.66667	1.2301	1.2556	0.9802	0.3324	0.3216	0.4265	1.1553	0.360167	-1.68153	0.000959997	0.00418044	yes	--	--	-	-	-	-	-	-	-
Unigene0001335	410	79.3333	14.1406	14.1385	11.4541	3.8037	1.9402	2.3295	13.2444	2.69113	-2.2991	4.81905e-17	1.51211e-15	yes	--	LL-diaminopimelate aminotransferase [Gossypium arboreum]	-	-	-	-	-	-	-
Unigene0001336	17.3333	1	0.4085	0.6915	0.868	0	0	0.1159	0.656	0.0386333	-4.08578	6.68715e-06	4.99932e-05	yes	--	--	-	-	-	-	-	-	-
Unigene0001337	61.6667	5.33333	2.1016	2.297	0.5725	0.3495	0.1127	0	1.65703	0.154067	-3.42698	4.18119e-06	3.25718e-05	yes	--	--	-	-	-	-	-	-	-
Unigene0001348	34.3333	6.33333	4.3884	1.8243	0.6358	0.3593	0.2086	0.7608	2.28283	0.4429	-2.36577	0.00108955	0.00466573	yes	--	--	-	-	-	-	-	-	-
Unigene0001349	1.33333	24	0.0702	0	0.2238	0.5312	3.9644	0.8034	0.098	1.76633	4.17183	5.76573e-05	0.000346696	yes	--	hypothetical protein Gasu_05410 [Galdieria sulphuraria]	-	-	-	-	-	-	-
Unigene0001355	6.66667	0	0.4396	0.1231	0.0667	0	0	0	0.2098	0.001	-7.71287	0.00196302	0.00776162	yes	--	--	-	-	-	-	-	-	-
Unigene0001356	26	6.33333	0.865	0.6357	0.3829	0.2078	0.201	0.075	0.627867	0.161267	-1.96101	0.000850327	0.00376139	yes	--	--	-	-	-	-	-	-	-
Unigene0001362	23.3333	3	1.0919	1.2737	1.3257	0.0562	0.4349	0	1.23043	0.1637	-2.91004	6.28055e-05	0.000373895	yes	--	--	-	-	-	-	-	-	-
Unigene0001363	13	2	1.4469	0.8664	0.854	0.0869	0.2521	0.1672	1.05577	0.168733	-2.64547	0.000733422	0.00330477	yes	--	--	-	-	-	-	-	-	-
Unigene0001372	30	11.3333	2.7523	2.0431	2.8354	0.9015	1.3081	0.7808	2.5436	0.9968	-1.3515	0.0036169	0.0130797	yes	--	LETM1-like protein [Corchorus capsularis]	-	-	-	-	-	-	-
Unigene0001378	257.333	555.667	4.8225	8.4094	7.024	13.0592	17.3504	15.1298	6.75197	15.1798	1.16877	5.14228e-07	4.79074e-06	yes	CYCU4-1	PREDICTED: cyclin-U4-1 [Ricinus communis]	-	-	-	-	-	GO:0005488//binding;GO:0003824//catalytic activity;GO:0016772//transferase activity, transferring phosphorus-containing groups;GO:0005515//protein binding;GO:0019900//kinase binding;GO:0019899//enzyme binding;GO:0016740//transferase activity	GO:0006796//phosphate-containing compound metabolic process;GO:0044237//cellular metabolic process;GO:0008152//metabolic process;GO:0009987//cellular process;GO:0006793//phosphorus metabolic process
Unigene0001384	17	3	0.3145	1.0402	0.6683	0.1275	0.1233	0.1227	0.674333	0.1245	-2.43732	0.000797695	0.00355507	yes	--	--	-	-	-	-	-	-	-
Unigene0001387	12	2	0.7495	0.3264	0.4424	0.045	0.1306	0.0866	0.5061	0.0874	-2.53372	0.00212831	0.00831893	yes	--	--	-	-	-	-	-	-	-
Unigene0001392	287.667	87.6667	2.5355	2.5466	1.8098	0.8136	0.6297	0.7583	2.2973	0.733867	-1.64635	5.32483e-11	8.86798e-10	yes	pol	PREDICTED: transposon Ty3-I Gag-Pol polyprotein [Ziziphus jujuba]	-	-	-	-	-	-	-
Unigene0001402	51.6667	21.3333	1.1523	1.4973	1.2774	0.6498	0.4191	0.6254	1.309	0.564767	-1.21274	0.00108223	0.00463936	yes	RING1	PREDICTED: probable E3 ubiquitin-protein ligase RHC1A [Daucus carota subsp. sativus] [Daucus carota]	-	-	-	-	-	-	-
Unigene0001404	12.6667	0.333333	0.7894	0.8165	0.0466	0.0474	0	0	0.550833	0.0158	-5.12362	0.000407641	0.00197219	yes	--	--	-	-	-	-	-	-	-
Unigene0001405	12.6667	0.666667	0.3065	0.472	0.9304	0.0473	0	0.0455	0.569633	0.0309333	-4.2028	6.66475e-05	0.00039389	yes	--	--	-	-	-	-	-	-	-
Unigene0001412	1.33333	19.6667	0.0432	0.127	0	1.9611	0.3614	0.4044	0.0567333	0.908967	4.00196	0.000128583	0.000709085	yes	--	--	-	-	-	-	-	-	-
Unigene0001413	618.667	2287	14.0825	14.4989	11.9734	50.9478	50.5304	55.0836	13.5183	52.1873	1.94879	8.52055e-32	7.52415e-30	yes	--	PREDICTED: light-harvesting complex-like protein 3 isotype 1, chloroplastic [Nicotiana attenuata]	-	-	-	-	-	-	-
Unigene0001418	16	1.33333	0.7071	0.5939	0.322	0.0728	0.0704	0	0.541	0.0477333	-3.50256	2.77848e-05	0.000180662	yes	--	--	-	-	-	-	-	-	-
Unigene0001425	45.6667	5.33333	4.7239	5.1321	4.3641	0.333	0.6443	0.7478	4.74003	0.575033	-3.04318	1.37195e-10	2.16849e-09	yes	--	PREDICTED: uncharacterized protein LOC109160928 [Ipomoea nil]	-	-	-	-	-	-	-
Unigene0001429	14.6667	3.33333	1.3701	1.1747	1.2736	0.2777	0	0.6235	1.2728	0.3004	-2.08305	0.00548313	0.0186156	yes	--	--	-	-	-	-	-	-	-
Unigene0001431	15.3333	3	0.5834	0.8795	0.6198	0.194	0.0939	0.14	0.694233	0.142633	-2.28311	0.000664463	0.00302825	yes	--	--	-	-	-	-	-	-	-
Unigene0001432	16	48.3333	1.1177	2.5887	1.1874	4.1734	4.6748	6.6587	1.63127	5.16897	1.66388	0.000212115	0.00110616	yes	--	PREDICTED: uncharacterized protein LOC109175653 isoform X2 [Ipomoea nil]	-	-	-	-	-	-	-
Unigene0001433	7.33333	0.666667	1.448	0.6081	0.2198	0.2236	0	0	0.758633	0.0745333	-3.34745	0.0138592	0.0404816	yes	--	--	-	-	-	-	-	-	-
Unigene0001436	815.333	3836.67	25.6842	26.0188	31.2962	129.6	94.7811	180.866	27.6664	135.082	2.28763	4.68326e-24	2.53755e-22	yes	--	2-nonaprenyl-3-methyl-6-methoxy-1,4-benzoquinol hydroxylase [Theobroma cacao]	-	-	-	-	-	-	-
Unigene0001438	29.6667	6	1.4916	0.6465	0.4266	0.31	0.2399	0	0.8549	0.1833	-2.22155	0.0035267	0.0128016	yes	--	--	-	-	-	-	-	-	-
Unigene0001440	25.6667	9.66667	1.5889	0.9543	1.4703	0.4986	0.6967	0.3732	1.33783	0.522833	-1.35548	0.00726259	0.0236	yes	--	--	-	-	-	-	-	-	-
Unigene0001444	42.6667	15.6667	1.1099	0.7111	0.9524	0.2538	0.2455	0.555	0.924467	0.351433	-1.39537	0.00186789	0.00743158	yes	--	--	-	-	-	-	-	-	-
Unigene0001445	6	0.333333	0.7707	0.5874	0.1819	0	0	0.0891	0.513333	0.0297	-4.11136	0.00721574	0.023474	yes	--	--	-	-	-	-	-	-	-
Unigene0001452	31.6667	1.33333	0.9182	1.6709	1.6258	0	0.0914	0.091	1.40497	0.0608	-4.53032	2.81261e-10	4.28136e-09	yes	--	--	-	-	-	-	-	-	-
Unigene0001453	31.3333	2.66667	1.9608	1.3366	0.7245	0.1382	0.1337	0.0887	1.34063	0.1202	-3.47941	1.21176e-07	1.26101e-06	yes	--	--	-	-	-	-	-	-	-
Unigene0001460	22.3333	0.333333	0.6881	0.4214	0.3427	0.0232	0	0	0.484067	0.00773333	-5.96797	2.83522e-09	3.76155e-08	yes	--	--	-	-	-	-	-	-	-
Unigene0001462	79.3333	30.3333	1.4164	0.988	0.4591	0.2854	0.3138	0.5494	0.9545	0.382867	-1.3179	0.00331073	0.0121328	yes	--	--	-	-	-	-	-	-	-
Unigene0001463	13	0.666667	0.5161	0.6437	0.6979	0	0.0981	0	0.619233	0.0327	-4.24312	1.604e-05	0.000110166	yes	--	--	-	-	-	-	-	-	-
Unigene0001464	788	292.667	37.8299	40.0738	29.6036	15.9852	10.5136	15.3368	35.8358	13.9452	-1.36163	2.64078e-10	4.03222e-09	yes	--	PREDICTED: phospholipase A-2-activating protein [Gossypium raimondii]	Genetic Information Processing	Folding, sorting and degradation	ko04141//Protein processing in endoplasmic reticulum	K14018	-	-	-
Unigene0001465	37.6667	0.666667	1.2072	1.2392	0.8245	0.0621	0	0	1.0903	0.0207	-5.71895	5.28811e-14	1.24407e-12	yes	--	--	-	-	-	-	-	-	-
Unigene0001477	8.66667	0.666667	1.4239	0.6511	0.4034	0	0	0.1975	0.826133	0.0658333	-3.64948	0.0030722	0.0113699	yes	--	--	-	-	-	-	-	-	-
Unigene0001478	136	38.3333	1.1217	0.9914	0.9113	0.2853	0.2376	0.3661	1.00813	0.296333	-1.76639	1.93895e-09	2.63079e-08	yes	--	TdcA1-ORF2, partial [Daucus carota]	-	-	-	-	-	-	-
Unigene0001485	25.6667	9.33333	1.4184	1.1982	1.1951	0.3172	0.2557	0.8649	1.27057	0.479267	-1.40657	0.0112974	0.0341528	yes	--	--	-	-	-	-	-	-	-
Unigene0001486	26	7	1.28	1.2542	0.4945	0.2935	0.0811	0.4841	1.00957	0.286233	-1.81847	0.00372428	0.0134079	yes	--	--	-	-	-	-	-	-	-
Unigene0001488	11.6667	2.33333	0.678	0.2907	0.5402	0.0458	0.0886	0.1763	0.502967	0.103567	-2.2799	0.00525421	0.0179588	yes	--	--	-	-	-	-	-	-	-
Unigene0001489	10313.7	56680	559.144	457.997	282.173	2740.17	2462.48	2299.75	433.105	2500.8	2.5296	7.91715e-29	5.91411e-27	yes	--	PREDICTED: organ-specific protein P4 [Vitis vinifera]	-	-	-	-	-	-	-
Unigene0001492	7.33333	0.333333	1.3543	0	0.9961	0.1126	0	0	0.783467	0.0375333	-4.38363	0.0118183	0.0354603	yes	--	--	-	-	-	-	-	-	-
Unigene0001494	3434	1412.33	26.5428	25.2792	23.5502	11.1317	11.5098	9.7123	25.1241	10.7846	-1.2201	9.98992e-15	2.52822e-13	yes	GYP7	PREDICTED: TBC1 domain family member 15 [Daucus carota subsp. sativus] [Daucus carota]	-	-	-	-	-	-	-
Unigene0001497	15.3333	2	0.9802	0.4226	0.4165	0.2119	0.041	0	0.606433	0.0843	-2.84674	0.00111081	0.00474332	yes	--	--	-	-	-	-	-	-	-
Unigene0001500	15397.3	2008	185.04	167.407	186.561	32.7825	20.5368	20.119	179.669	24.4794	-2.8757	1.39725e-43	2.15476e-41	yes	--	PREDICTED: dormancy-associated protein homolog 3-like [Daucus carota subsp. sativus] [Daucus carota]	-	-	-	-	-	-	-
Unigene0001501	266	961.667	12.0238	10.2504	10.0914	45.9629	38.7646	37.4795	10.7885	40.7357	1.91679	1.08978e-24	6.18965e-23	yes	--	hypothetical protein COLO4_05193 [Corchorus olitorius]	-	-	-	-	-	-	-
Unigene0001504	11.6667	0.333333	1.1462	0.7267	0.5014	0.0729	0	0	0.791433	0.0243	-5.02544	2.44926e-05	0.000161478	yes	--	--	-	-	-	-	-	-	-
Unigene0001507	33.6667	6.66667	1.3271	0.8854	0.6599	0.1221	0.1181	0.3524	0.957467	0.197533	-2.27713	4.26109e-05	0.000264897	yes	--	--	-	-	-	-	-	-	-
Unigene0001510	118.333	36.3333	1.5642	0.8016	0.8596	0.3984	0.3572	0.2805	1.07513	0.345367	-1.63831	4.10217e-06	3.19898e-05	yes	--	DUF4283 domain-containing protein [Cephalotus follicularis]	-	-	-	-	-	-	-
Unigene0001512	20.3333	1.66667	1.2387	0.6743	0.9261	0.0992	0	0.1432	0.946367	0.0808	-3.54997	2.20374e-06	1.81408e-05	yes	--	--	-	-	-	-	-	-	-
Unigene0001514	2032.67	357	33.8273	33.6048	25.2012	9.4256	5.0709	2.6633	30.8778	5.71993	-2.4325	8.28433e-13	1.71076e-11	yes	--	Ribosomal RNA small subunit methyltransferase A [Gossypium arboreum]	-	-	-	-	-	-	-
Unigene0001515	0	15	0	0	0	0.6889	1.2118	0.8439	0.001	0.914867	9.83742	3.85418e-08	4.34353e-07	yes	NPF4.5	PREDICTED: protein NRT1/ PTR FAMILY 4.3-like [Daucus carota subsp. sativus] [Daucus carota]	-	-	-	-	-	-	-
Unigene0001522	26.6667	5.33333	1.028	2.0146	2.9643	0.1587	0.5374	0.5347	2.0023	0.410267	-2.28702	0.000254118	0.00129792	yes	--	--	-	-	-	-	-	-	-
Unigene0001525	8.33333	0	0	0.1917	2.3902	0	0	0	0.860633	0.001	-9.74925	0.00639488	0.0212106	yes	--	--	-	-	-	-	-	-	-
Unigene0001527	11.3333	0	0.8721	0.5438	1.3476	0	0	0	0.921167	0.001	-9.84732	3.93825e-06	3.08119e-05	yes	--	--	-	-	-	-	-	-	-
Unigene0001528	0.666667	15.3333	0.0633	0	0.0672	0.9576	1.5881	0.5266	0.0435	1.0241	4.5572	6.55211e-06	4.90677e-05	yes	--	PREDICTED: transmembrane protein 205 [Daucus carota subsp. sativus] [Daucus carota]	-	-	-	-	-	-	-
Unigene0001529	320.333	657.333	4.7127	6.1139	5.3064	11.1024	12.9612	10.4602	5.37767	11.5079	1.09758	9.99187e-09	1.2271e-07	yes	PLP9	Acyl transferase/acyl hydrolase/lysophospholipase [Cynara cardunculus var. scolymus] [Cynara cardunculus]	-	-	-	-	-	-	-
Unigene0001537	3.66667	0	0.3103	0.7095	0.1099	0	0	0	0.376567	0.001	-8.55676	0.014426	0.0418916	yes	--	--	-	-	-	-	-	-	-
Unigene0001541	1095	3109.67	9.3181	9.693	6.2908	20.0771	24.086	30.956	8.43397	25.0397	1.56993	1.9322e-13	4.26561e-12	yes	HSP70-17	PREDICTED: heat shock 70 kDa protein 17-like [Daucus carota subsp. sativus] [Daucus carota]	Genetic Information Processing	Folding, sorting and degradation	ko04141//Protein processing in endoplasmic reticulum	K09486	-	GO:0032550//purine ribonucleoside binding;GO:0097367//carbohydrate derivative binding;GO:0005488//binding;GO:0036094//small molecule binding;GO:0016628//oxidoreductase activity, acting on the CH-CH group of donors, NAD or NADP as acceptor;GO:0001882//nucleoside binding;GO:0097159//organic cyclic compound binding;GO:0001883//purine nucleoside binding;GO:0016491//oxidoreductase activity;GO:0003824/…	GO:0008152//metabolic process;GO:0044710//single-organism metabolic process;GO:0044699//single-organism process
Unigene0001543	2.33333	13	0.1792	0.3513	0.0952	1.0655	0.6559	1.9576	0.208567	1.22633	2.55577	0.00231244	0.00893106	yes	--	--	-	-	-	-	-	-	-
Unigene0001550	3724	13736.3	31.3989	33.8032	24.2695	99.2554	120.462	125.124	29.8239	114.947	1.94643	6.96053e-28	4.86169e-26	yes	Bp10	PREDICTED: L-ascorbate oxidase homolog [Daucus carota subsp. sativus] [Daucus carota]	-	-	-	-	-	-	-
Unigene0001554	26.3333	11	1.0648	1.7738	1.4141	0.6906	0.7794	0.3877	1.41757	0.619233	-1.19486	0.0164209	0.0466119	yes	--	--	-	-	-	-	-	-	-
Unigene0001560	5.33333	23.6667	0.2535	0.0828	0.3591	1.0047	1.0603	1.0987	0.2318	1.05457	2.1857	0.000123895	0.000685884	yes	--	Transducin/WD40 repeat-like superfamily protein [Theobroma cacao]	-	-	-	-	-	-	-
Unigene0001564	19.6667	0.666667	1.0365	0.9087	1.3329	0	0	0.1135	1.0927	0.0378333	-4.8521	4.27097e-08	4.78201e-07	yes	--	uncharacterized LOC102591911 [Solanum tuberosum]	-	-	-	-	-	-	-
Unigene0001568	3459.67	1501.67	51.3973	50.2655	49.2045	25.8681	22.0372	20.4593	50.2891	22.7882	-1.14196	8.04571e-13	1.66473e-11	yes	At5g08100	PREDICTED: isoaspartyl peptidase/L-asparaginase [Daucus carota subsp. sativus] [Daucus carota]	-	-	-	-	-	GO:0003824//catalytic activity	-
Unigene0001569	24.6667	5	0.6755	1.2502	0.8771	0.0811	0.0785	0.4294	0.934267	0.196333	-2.25053	0.000647739	0.00296314	yes	SMR3	PREDICTED: cyclin-dependent protein kinase inhibitor SMR2-like [Nelumbo nucifera]	-	-	-	-	-	-	-
Unigene0001571	202.333	21.6667	5.2725	4.8332	7.4385	0.6741	0.5335	0.7372	5.84807	0.648267	-3.1733	7.01281e-23	3.4912e-21	yes	--	aconitate hydratase, cytoplasmic-like [Cajanus cajan]	Metabolism	Carbohydrate metabolism;Global and Overview	ko01100//Metabolic pathways;ko01110//Biosynthesis of secondary metabolites;ko01130//Biosynthesis of antibiotics;ko01120//Microbial metabolism in diverse environments;ko01200//Carbon metabolism;ko01230//Biosynthesis of amino acids;ko00630//Glyoxylate and dicarboxylate metabolism;ko00020//Citrate cycle (TCA cycle);ko01210//2-Oxocarboxylic acid metabolism	K01681	-	-	-
Unigene0001574	15.6667	45	1.8099	1.1823	1.8159	6.3033	4.6259	3.4514	1.6027	4.79353	1.58059	0.000179646	0.000954694	yes	--	--	-	-	-	-	-	-	-
Unigene0001584	39.6667	8.66667	1.1973	1.3236	1.1741	0.2655	0.2568	0.3193	1.23167	0.280533	-2.13437	1.09669e-06	9.61117e-06	yes	--	PREDICTED: 46 kDa FK506-binding nuclear protein [Gossypium hirsutum]	-	-	-	-	-	-	-
Unigene0001585	15.3333	2.33333	0.512	0.8666	0.7912	0.0503	0.0973	0.1937	0.723267	0.113767	-2.66845	0.000271854	0.00137854	yes	--	Prf [Solanum lycopersicum]	-	-	-	-	-	-	-
Unigene0001586	0.666667	12.6667	0	0	0.0763	0.3879	0.4504	0.5974	0.0254333	0.478567	4.23393	1.59851e-05	0.00010985	yes	APS2	PREDICTED: ATP sulfurylase 2 [Sesamum indicum]	Metabolism	Biosynthesis of other secondary metabolites;Global and Overview;Energy metabolism;Nucleotide metabolism;Metabolism of other amino acids	ko01100//Metabolic pathways;ko01130//Biosynthesis of antibiotics;ko01120//Microbial metabolism in diverse environments;ko00230//Purine metabolism;ko00920//Sulfur metabolism;ko00450//Selenocompound metabolism;ko00261//Monobactam biosynthesis	K13811	-	-	-
Unigene0001591	6	0	0.3552	0.696	0.566	0	0	0	0.539067	0.001	-9.07432	0.000509536	0.00239927	yes	--	--	-	-	-	-	-	-	-
Unigene0001592	11	2.33333	0.4167	0.9187	0.3874	0.0563	0.1089	0.2167	0.574267	0.1273	-2.17349	0.00990543	0.0306488	yes	--	--	-	-	-	-	-	-	-
Unigene0001598	181.667	61.3333	1.6217	1.6727	1.4055	0.6273	0.357	0.6747	1.56663	0.553	-1.50232	2.0912e-07	2.08858e-06	yes	PCMP-H83	PREDICTED: pentatricopeptide repeat-containing protein At3g24000, mitochondrial [Vitis vinifera]	-	-	-	-	-	-	-
Unigene0001603	13.3333	52	0.8657	0.377	0.7153	1.9754	2.5145	3.4019	0.652667	2.6306	2.01097	3.53548e-06	2.79645e-05	yes	--	Zinc finger, SWIM-type [Cynara cardunculus var. scolymus] [Cynara cardunculus]	-	-	-	-	-	-	-
Unigene0001605	0	12	0	0	0	0.4258	2.4715	0.8196	0.001	1.23897	10.2749	2.48029e-05	0.000163263	yes	--	Coproporphyrinogen-III oxidase, aerobic [Anthurium amnicola]	-	-	-	-	-	-	-
Unigene0001609	5.33333	0.333333	0.5771	0.5655	0.4088	0	0.1006	0	0.517133	0.0335333	-3.94687	0.00464144	0.0161441	yes	--	--	-	-	-	-	-	-	-
Unigene0001613	14.3333	2.66667	0.6029	0.6301	0.5124	0.0434	0.2521	0.0418	0.5818	0.112433	-2.37145	0.00165326	0.00668561	yes	--	--	-	-	-	-	-	-	-
Unigene0001615	1472.67	666	12.6763	12.2303	11.4372	5.1765	5.5263	6.4195	12.1146	5.70743	-1.08583	9.12267e-11	1.47556e-09	yes	CSTF77	PREDICTED: cleavage stimulation factor subunit 77 isoform X2 [Daucus carota subsp. sativus] [Daucus carota]	Genetic Information Processing	Translation	ko03015//mRNA surveillance pathway	K14408	-	-	-
Unigene0001621	22.3333	8.33333	0.9292	0.9611	1.6453	0.3348	0.4858	0.537	1.17853	0.452533	-1.3809	0.0113944	0.0343928	yes	--	--	-	-	-	-	-	-	-
Unigene0001623	7.66667	0	0.3096	0.5461	0.5921	0	0	0	0.4826	0.001	-8.91468	8.90963e-05	0.000510576	yes	--	--	-	-	-	-	-	-	-
Unigene0001626	4.33333	0	0.4581	0.5386	0.1947	0	0	0	0.397133	0.001	-8.63348	0.00396026	0.0141217	yes	--	--	-	-	-	-	-	-	-
Unigene0001627	8	137.333	0.1834	0.0599	0.1299	2.3294	1.1826	3.1321	0.1244	2.2147	4.15405	9.81972e-18	3.26343e-16	yes	--	--	-	-	-	-	-	-	-
Unigene0001630	16.6667	3.66667	1.0511	1.5918	2.2333	0.2066	0.6994	0.1988	1.6254	0.368267	-2.14197	0.00228623	0.00884363	yes	--	--	-	-	-	-	-	-	-
Unigene0001632	846.333	2354.67	15.7575	16.9628	11.4232	46.3382	48.0574	34.4154	14.7145	42.937	1.54498	1.70942e-14	4.21681e-13	yes	At5g56590	O-Glycosyl hydrolases family 17 protein isoform 1 [Theobroma cacao]	-	-	-	-	-	GO:0016787//hydrolase activity;GO:0003824//catalytic activity;GO:0016798//hydrolase activity, acting on glycosyl bonds	GO:0006810//transport;GO:2000026//regulation of multicellular organismal development;GO:0044763//single-organism cellular process;GO:0065008//regulation of biological quality;GO:0044238//primary metabolic process;GO:0009987//cellular process;GO:0016043//cellular component organization;GO:0051301//cell division;GO:0051179//localization;GO:0009653//anatomical structure morphogenesis;GO:0009914//hor…
Unigene0001633	21.3333	1.33333	2.4947	1.1232	0.7163	0	0.141	0.1403	1.44473	0.0937667	-3.94558	6.46292e-06	4.84683e-05	yes	--	--	-	-	-	-	-	-	-
Unigene0001635	9	1.66667	0.364	0.3057	0.7733	0.1124	0.1087	0.0541	0.481	0.0917333	-2.39052	0.00846632	0.0268608	yes	--	--	-	-	-	-	-	-	-
Unigene0001639	6.33333	1	0.5019	0.7377	0.3554	0	0.0875	0.174	0.531667	0.0871667	-2.60867	0.0165692	0.046957	yes	--	--	-	-	-	-	-	-	-
Unigene0001640	3.33333	19.3333	0.0303	0.1188	0.161	0.6225	0.729	0.5045	0.103367	0.618667	2.58139	7.52887e-05	0.000439774	yes	NAC098	PREDICTED: protein CUP-SHAPED COTYLEDON 2 [Daucus carota subsp. sativus] [Daucus carota]	-	-	-	-	GO:0043226//organelle;GO:0005623//cell;GO:0044464//cell part;GO:0043227//membrane-bounded organelle;GO:0043231//intracellular membrane-bounded organelle;GO:0044424//intracellular part;GO:0043229//intracellular organelle;GO:0005622//intracellular	-	GO:0044249//cellular biosynthetic process;GO:0009058//biosynthetic process;GO:0044260//cellular macromolecule metabolic process;GO:1901576//organic substance biosynthetic process;GO:0034645//cellular macromolecule biosynthetic process;GO:0043170//macromolecule metabolic process;GO:0071704//organic substance metabolic process;GO:0044237//cellular metabolic process;GO:0065007//biological regulation…
Unigene0001645	16.6667	3.33333	1.0742	1.0048	0.3631	0.2111	0.2042	0.1016	0.814033	0.1723	-2.24017	0.00156954	0.00639584	yes	--	--	-	-	-	-	-	-	-
Unigene0001646	237	67.6667	2.5615	2.3972	1.9263	0.757	0.642	0.6586	2.295	0.685867	-1.74249	3.7857e-12	7.25051e-11	yes	PUB35	PREDICTED: U-box domain-containing protein 52-like isoform X2 [Daucus carota subsp. sativus] [Daucus carota]	-	-	-	-	-	-	-
Unigene0001649	6	0	0.1812	0.5771	0.0481	0	0	0	0.2688	0.001	-8.07039	0.0045802	0.0159655	yes	--	hAT dimerization domain-containing protein [Zea mays]	-	-	-	-	-	-	-
Unigene0001650	1029.67	284	8.9734	9.9136	13.5283	3.0734	3.1886	3.0006	10.8051	3.08753	-1.80719	5.25311e-19	1.9338e-17	yes	CHX18	PREDICTED: cation/H(+) antiporter 18-like isoform X1 [Daucus carota subsp. sativus] [Daucus carota]	-	-	-	-	GO:0016020//membrane;GO:0031224//intrinsic component of membrane;GO:0044425//membrane part	GO:0015291//secondary active transmembrane transporter activity;GO:0008324//cation transmembrane transporter activity;GO:0022804//active transmembrane transporter activity;GO:0022891//substrate-specific transmembrane transporter activity;GO:0022857//transmembrane transporter activity;GO:0022890//inorganic cation transmembrane transporter activity;GO:0005215//transporter activity;GO:0015077//monov…	GO:0044699//single-organism process;GO:1902578//single-organism localization;GO:0006812//cation transport;GO:0051179//localization;GO:0044765//single-organism transport;GO:0050801//ion homeostasis;GO:0006810//transport;GO:0006811//ion transport;GO:0009987//cellular process;GO:0048878//chemical homeostasis;GO:0051234//establishment of localization;GO:0055080//cation homeostasis;GO:0015992//proton …
Unigene0001651	28	3.33333	1.8297	1.2807	1.3329	0.226	0.164	0.1631	1.4811	0.184367	-3.00602	1.81972e-07	1.83699e-06	yes	--	--	-	-	-	-	-	-	-
Unigene0001655	15.3333	5	2.0084	0.9322	2.0214	0.5713	0.3316	0.7697	1.654	0.557533	-1.56883	0.0158703	0.0453254	yes	--	--	-	-	-	-	-	-	-
Unigene0001660	131.333	303	2.5355	1.8257	1.1906	5.042	3.3835	5.0271	1.8506	4.4842	1.27686	1.37533e-05	9.58815e-05	yes	--	Bifunctional DNA-directed RNA polymerase subunit beta-beta' [Gossypium arboreum]	-	-	-	-	-	-	-
Unigene0001666	8	1.33333	0.9985	0.8806	0.5304	0.2159	0.2088	0	0.803167	0.141567	-2.50422	0.0106432	0.0325424	yes	--	Chromodomain-helicase-DNA-binding protein 4 [Cajanus cajan]	-	-	-	-	-	-	-
Unigene0001670	44.6667	296	0.7539	3.6937	1.1569	17.2024	14.1014	8.1033	1.86817	13.1357	2.8138	7.2007e-09	9.04532e-08	yes	--	--	-	-	-	-	-	-	-
Unigene0001671	783.333	1708.67	18.9429	21.9611	17.485	54.9625	45.5304	32.9854	19.463	44.4928	1.19284	5.33729e-09	6.81301e-08	yes	--	BnaA04g02530D [Brassica napus]	-	-	-	-	-	-	-
Unigene0001673	2352.67	5915	29.7711	31.074	28.556	72.0294	88.6224	73.6034	29.8004	78.0851	1.38972	1.03875e-18	3.7331e-17	yes	PHT1-7	phosphate transporter [Camellia oleifera]	-	-	-	-	GO:0016020//membrane;GO:0044425//membrane part;GO:0031224//intrinsic component of membrane	GO:0005215//transporter activity	GO:0051179//localization;GO:0051234//establishment of localization;GO:0009987//cellular process;GO:0044699//single-organism process;GO:0015698//inorganic anion transport;GO:1902578//single-organism localization;GO:0044763//single-organism cellular process;GO:0006810//transport;GO:0006820//anion transport;GO:0044765//single-organism transport;GO:0006811//ion transport
Unigene0001686	10	2.33333	0.444	0.4746	0.3001	0.1309	0	0.1679	0.406233	0.0996	-2.02809	0.0164326	0.0466412	yes	--	PREDICTED: eukaryotic translation initiation factor 2A-like [Cicer arietinum]	-	-	-	-	-	-	-
Unigene0001688	122	20.3333	1.6642	2.1689	2.3515	0.3957	0.4176	0.2597	2.06153	0.357667	-2.52703	7.18957e-14	1.66189e-12	yes	--	--	-	-	-	-	-	-	-
Unigene0001689	22.3333	8.33333	0.9102	0.3935	0.5119	0.1736	0.2519	0.2785	0.6052	0.234667	-1.3668	0.0155502	0.0445646	yes	--	--	-	-	-	-	-	-	-
Unigene0001692	10.6667	133.333	0.1499	0.2203	0.2389	2.4912	2.312	3.0992	0.203033	2.63413	3.69754	1.15944e-24	6.56518e-23	yes	TSB	PREDICTED: tryptophan synthase beta chain 1 [Vitis vinifera]	Metabolism	Global and Overview;Amino acid metabolism	ko01100//Metabolic pathways;ko01110//Biosynthesis of secondary metabolites;ko01130//Biosynthesis of antibiotics;ko01230//Biosynthesis of amino acids;ko00260//Glycine, serine and threonine metabolism;ko00400//Phenylalanine, tyrosine and tryptophan biosynthesis	K01696	-	GO:0016836//hydro-lyase activity;GO:0016491//oxidoreductase activity;GO:0016835//carbon-oxygen lyase activity;GO:0016628//oxidoreductase activity, acting on the CH-CH group of donors, NAD or NADP as acceptor;GO:0003824//catalytic activity;GO:0016627//oxidoreductase activity, acting on the CH-CH group of donors;GO:0016829//lyase activity	GO:0006586//indolalkylamine metabolic process;GO:0071704//organic substance metabolic process;GO:0009987//cellular process;GO:0006807//nitrogen compound metabolic process;GO:1901564//organonitrogen compound metabolic process;GO:0008152//metabolic process;GO:0006725//cellular aromatic compound metabolic process;GO:0006576//cellular biogenic amine metabolic process;GO:0042430//indole-containing com…
Unigene0001694	24.6667	0	1.5079	1.5794	0.7733	0	0	0	1.28687	0.001	-10.3296	4.12878e-11	6.98109e-10	yes	--	--	-	-	-	-	-	-	-
Unigene0001695	1277.33	2788.33	15.6032	14.9232	21.5822	47.5073	39.7754	30.85	17.3695	39.3776	1.18081	8.23963e-09	1.0248e-07	yes	MLS	PREDICTED: malate synthase, glyoxysomal [Daucus carota subsp. sativus] [Daucus carota]	Metabolism	Global and Overview;Carbohydrate metabolism	ko01100//Metabolic pathways;ko01110//Biosynthesis of secondary metabolites;ko01120//Microbial metabolism in diverse environments;ko01200//Carbon metabolism;ko00620//Pyruvate metabolism;ko00630//Glyoxylate and dicarboxylate metabolism	K01638	-	GO:0016746//transferase activity, transferring acyl groups;GO:0003824//catalytic activity;GO:0016740//transferase activity;GO:0046912//transferase activity, transferring acyl groups, acyl groups converted into alkyl on transfer	GO:0044281//small molecule metabolic process;GO:0044763//single-organism cellular process;GO:0005975//carbohydrate metabolic process;GO:0006101//citrate metabolic process;GO:0008152//metabolic process;GO:0044238//primary metabolic process;GO:0006082//organic acid metabolic process;GO:0043436//oxoacid metabolic process;GO:0044699//single-organism process;GO:0044262//cellular carbohydrate metabolic…
Unigene0001696	289	76	2.738	3.0207	2.8879	0.7239	0.7003	0.9425	2.8822	0.7889	-1.86926	5.536e-15	1.43632e-13	yes	PAC	PREDICTED: protein PALE CRESS, chloroplastic isoform X1 [Nicotiana attenuata]	-	-	-	-	GO:0044464//cell part;GO:0043229//intracellular organelle;GO:0043231//intracellular membrane-bounded organelle;GO:0044444//cytoplasmic part;GO:0044424//intracellular part;GO:0009536//plastid;GO:0043226//organelle;GO:0043227//membrane-bounded organelle;GO:0005623//cell;GO:0005737//cytoplasm;GO:0005622//intracellular	-	GO:0048513//animal organ development;GO:1901360//organic cyclic compound metabolic process;GO:0009058//biosynthetic process;GO:0044238//primary metabolic process;GO:0046483//heterocycle metabolic process;GO:0044260//cellular macromolecule metabolic process;GO:0008152//metabolic process;GO:0032502//developmental process;GO:0090304//nucleic acid metabolic process;GO:0044237//cellular metabolic proc…
Unigene0001705	2672.67	1260.33	14.8381	15.2769	15.1364	7.227	7.4749	7.5231	15.0838	7.40833	-1.02578	1.08114e-11	1.96365e-10	yes	PAPD5	PREDICTED: non-canonical poly(A) RNA polymerase PAPD5 [Nicotiana attenuata]	Genetic Information Processing	Folding, sorting and degradation	ko03018//RNA degradation	K03514	-	-	-
Unigene0001711	8.33333	22.6667	0.2298	0.1351	0.2197	0.4222	0.6006	0.6214	0.194867	0.548067	1.49186	0.00422594	0.0149142	yes	TIC214	Ycf1 (chloroplast) [Panax quinquefolius]	-	-	-	-	GO:0043231//intracellular membrane-bounded organelle;GO:0005623//cell;GO:0043229//intracellular organelle;GO:0043227//membrane-bounded organelle;GO:0043226//organelle;GO:0005622//intracellular;GO:0044464//cell part;GO:0044424//intracellular part	-	-
Unigene0001713	137.333	35.3333	2.4028	3.0608	4.6458	1.3245	0.5527	0.8248	3.3698	0.900667	-1.9036	4.82284e-07	4.51355e-06	yes	--	--	-	-	-	-	-	-	-
Unigene0001714	8.33333	1.33333	0.4176	0.4501	0.1775	0	0.0437	0.1303	0.3484	0.058	-2.58662	0.0123946	0.036848	yes	--	Exo_endo_phos domain-containing protein [Cephalotus follicularis]	-	-	-	-	-	-	-
Unigene0001717	28.3333	4	1.4005	0.6383	0.7612	0	0.0681	0.3388	0.933333	0.135633	-2.78268	0.00021051	0.00109857	yes	--	ROTUNDIFOLIA like 12 [Arabidopsis thaliana]	-	-	-	-	GO:0043231//intracellular membrane-bounded organelle;GO:0043226//organelle;GO:0043229//intracellular organelle;GO:0043227//membrane-bounded organelle;GO:0005622//intracellular;GO:0044464//cell part;GO:0005623//cell;GO:0044424//intracellular part	-	GO:0044699//single-organism process;GO:0032502//developmental process;GO:0044767//single-organism developmental process
Unigene0001722	0	9.66667	0	0	0	0.4229	0.9205	1.628	0.001	0.990467	9.95196	4.21588e-05	0.000262394	yes	--	--	-	-	-	-	-	-	-
Unigene0001744	11.6667	0	0	1.1151	1.8135	0	0	0	0.9762	0.001	-9.93103	0.000492975	0.00233121	yes	rhoA	GTP-binding protein rhoA [Anthurium amnicola]	Cellular Processes	Transport and catabolism	ko04144//Endocytosis	K04393	-	-	-
Unigene0001747	10	0.666667	0.9243	0.6038	0	0.111	0	0	0.509367	0.037	-3.78311	0.0121585	0.0362975	yes	--	--	-	-	-	-	-	-	-
Unigene0001749	8.66667	1	0.4023	0.2509	0.3108	0	0.0382	0.0761	0.321333	0.0381	-3.07621	0.00185776	0.00739645	yes	--	--	-	-	-	-	-	-	-
Unigene0001751	422.333	860	4.6748	4.6209	3.7928	9.774	8.6852	9.4062	4.36283	9.28847	1.09018	7.41227e-10	1.06328e-08	yes	At3g11320	PREDICTED: probable sugar phosphate/phosphate translocator At3g11320 [Erythranthe guttata]	-	-	-	-	-	-	-
Unigene0001752	9	30	0.4636	0.7949	0.3078	2.0668	2.363	1.085	0.5221	1.83827	1.81595	0.000716008	0.00323357	yes	--	PREDICTED: protein FAR1-RELATED SEQUENCE 5-like [Daucus carota subsp. sativus] [Daucus carota]	-	-	-	-	-	-	-
Unigene0001755	484	79.6667	4.6444	3.5968	4.0057	0.4408	0.8355	0.8138	4.0823	0.6967	-2.55077	1.28318e-21	5.78619e-20	yes	GIP	Retrovirus-related Pol polyprotein from transposon TNT 1-94 [Cajanus cajan]	-	-	-	-	-	-	-
Unigene0001767	1508.33	523.333	34.4689	32.7866	40.7104	14.466	11.7846	12.7004	35.9886	12.9837	-1.47084	6.43629e-17	2.0001e-15	yes	--	Zinc finger, RING-type [Corchorus olitorius]	-	-	-	-	GO:0005737//cytoplasm;GO:0005622//intracellular;GO:0009536//plastid;GO:0044435//plastid part;GO:0043226//organelle;GO:0043231//intracellular membrane-bounded organelle;GO:0031967//organelle envelope;GO:0031975//envelope;GO:0044422//organelle part;GO:0043229//intracellular organelle;GO:0044424//intracellular part;GO:0005623//cell;GO:0043227//membrane-bounded organelle;GO:0044446//intracellular org…	-	-
Unigene0001769	3808.33	213994	48.8056	105.611	13.2692	3570.62	3528.37	2935.92	55.8953	3344.97	5.90312	6.77583e-26	4.15725e-24	yes	BMY1	PREDICTED: beta-amylase [Vitis vinifera]	-	-	-	-	-	-	-
Unigene0001771	21.3333	0	1.5598	1.4648	1.1738	0	0	0	1.39947	0.001	-10.4507	6.02427e-11	9.9746e-10	yes	--	--	-	-	-	-	-	-	-
Unigene0001773	60.6667	3	1.3452	1.0654	0.9788	0	0.0963	0.0767	1.1298	0.0576667	-4.29219	7.12278e-16	2.02122e-14	yes	--	--	-	-	-	-	-	-	-
Unigene0001774	335.333	158	24.0957	27.7115	21.4603	10.5268	12.2203	13.2825	24.4225	12.0099	-1.02399	3.31414e-06	2.63543e-05	yes	--	--	-	-	-	-	-	-	-
Unigene0001777	330	818	15.5802	15.5767	14.0574	47.9818	33.29	35.9828	15.0714	39.0849	1.37479	2.75948e-12	5.36259e-11	yes	At1g18390	PREDICTED: LEAF RUST 10 DISEASE-RESISTANCE LOCUS RECEPTOR-LIKE PROTEIN KINASE-like 1.2 isoform X1 [Daucus carota subsp. sativus] [Daucus carota]	-	-	-	-	-	GO:0003824//catalytic activity;GO:0016301//kinase activity;GO:0016740//transferase activity;GO:0016772//transferase activity, transferring phosphorus-containing groups	-
Unigene0001778	9	0.666667	0.43	0.515	0.3553	0.1033	0	0	0.433433	0.0344333	-3.65393	0.000754291	0.00338605	yes	--	--	-	-	-	-	-	-	-
Unigene0001779	16	5.33333	0.5883	0.302	0.4762	0.1211	0.2344	0.1166	0.4555	0.157367	-1.53332	0.0136682	0.0400327	yes	--	--	-	-	-	-	-	-	-
Unigene0001781	696.667	183.333	9.9357	8.9154	7.5283	2.1073	2.4306	2.704	8.79313	2.41397	-1.86497	1.25608e-19	4.85779e-18	yes	TPS10	PREDICTED: (R)-limonene synthase 1-like [Daucus carota subsp. sativus] [Daucus carota]	-	-	-	-	-	-	-
Unigene0001782	1247	3240.33	21.3089	22.926	18.8771	53.1577	63.6647	54.371	21.0373	57.0645	1.43964	1.91588e-18	6.7289e-17	yes	Os03g0144800	PREDICTED: probable xyloglucan galactosyltransferase GT19 [Daucus carota subsp. sativus] [Daucus carota]	-	-	-	-	-	-	-
Unigene0001786	520	158.667	17.2953	17.0407	15.6484	4.314	5.5313	6.0298	16.6615	5.2917	-1.65471	3.29899e-15	8.76153e-14	yes	RAN1	PREDICTED: copper-transporting ATPase RAN1-like [Daucus carota subsp. sativus] [Daucus carota]	-	-	-	-	GO:0044425//membrane part;GO:0031224//intrinsic component of membrane;GO:0016020//membrane	GO:0022891//substrate-specific transmembrane transporter activity;GO:0097159//organic cyclic compound binding;GO:0022857//transmembrane transporter activity;GO:0097367//carbohydrate derivative binding;GO:0022892//substrate-specific transporter activity;GO:0015075//ion transmembrane transporter activity;GO:0001883//purine nucleoside binding;GO:0005488//binding;GO:0046914//transition metal ion bind…	GO:1902578//single-organism localization;GO:0044699//single-organism process;GO:0051179//localization;GO:0006810//transport;GO:0051234//establishment of localization;GO:0006812//cation transport;GO:0044765//single-organism transport;GO:0006811//ion transport
Unigene0001789	14	42.6667	0.0436	0.2307	0.0926	0.509	0.155	0.5171	0.1223	0.3937	1.68667	0.0065766	0.02172	yes	N	PREDICTED: TMV resistance protein N-like [Fragaria vesca subsp. vesca] [Fragaria vesca]	-	-	-	-	-	-	-
Unigene0001791	24	2.66667	2.4579	1.8732	2.3211	0.5904	0.1904	0	2.2174	0.260267	-3.09081	4.09362e-06	3.19399e-05	yes	--	--	-	-	-	-	-	-	-
Unigene0001794	11.6667	89.3333	0.1142	0.0353	0.0638	0.4156	0.5717	0.7062	0.0711	0.5645	2.98905	4.31136e-12	8.21063e-11	yes	N	PREDICTED: TMV resistance protein N-like [Jatropha curcas]	-	-	-	-	-	-	-
Unigene0001797	892.333	278.333	15.3409	14.5524	15.9749	5.3324	4.8581	4.7099	15.2894	4.9668	-1.62214	3.09544e-20	1.25942e-18	yes	UGT709C2	UGTPg25 [Panax ginseng]	-	-	-	-	-	-	-
Unigene0001808	316.667	672.333	9.4312	10.4331	8.6017	20.9327	18.6685	23.5076	9.48867	21.0363	1.1486	9.46192e-10	1.34096e-08	yes	--	plant/F14N23-31 protein [Medicago truncatula]	-	-	-	-	-	-	-
Unigene0001809	146.667	333.667	5.4258	5.8925	4.002	12.1027	12.2501	12.1506	5.10677	12.1678	1.25259	2.29943e-08	2.67679e-07	yes	--	DUF1336 domain-containing protein [Cephalotus follicularis]	-	-	-	-	-	-	-
Unigene0001812	11	1.66667	1.1175	0.3865	0.6983	0.071	0	0.2735	0.7341	0.114833	-2.67644	0.00550964	0.0186957	yes	--	--	-	-	-	-	-	-	-
Unigene0001813	3951	1349.33	35.5291	38.9769	34.7729	12.6102	14.0575	12.259	36.4263	12.9756	-1.48918	1.61062e-21	7.18406e-20	yes	AUX1	PREDICTED: auxin transporter-like protein 2 [Gossypium hirsutum]	Environmental Information Processing	Signal transduction	ko04075//Plant hormone signal transduction	K13946	-	-	-
Unigene0001821	26.3333	4.66667	1.4379	1.7491	0.7375	0.3216	0.4148	0	1.30817	0.245467	-2.41395	0.000389909	0.00189592	yes	--	--	-	-	-	-	-	-	-
Unigene0001822	12	3.66667	0.2655	0.3902	0.3102	0.1148	0.0555	0.1381	0.321967	0.1028	-1.64707	0.0167033	0.0472468	yes	SE2	PREDICTED: hevamine-A-like [Nicotiana tabacum]	Metabolism	Carbohydrate metabolism;Global and Overview	ko01100//Metabolic pathways;ko00520//Amino sugar and nucleotide sugar metabolism	K01183	-	-	-
Unigene0001823	159.333	43.3333	2.8751	2.2564	1.2585	0.9064	0.6541	0.2769	2.13	0.612467	-1.79815	1.81572e-05	0.000123293	yes	--	--	-	-	-	-	-	-	-
Unigene0001824	33.3333	8	1.6777	1.5031	1.6806	0.5181	0.2506	0.4488	1.62047	0.405833	-1.99745	2.63135e-05	0.000172152	yes	--	--	-	-	-	-	-	-	-
Unigene0001829	59	18.6667	1.2136	1.4315	1.3848	0.4615	0.5405	0.3273	1.3433	0.4431	-1.60008	1.01276e-05	7.27963e-05	yes	--	PREDICTED: uncharacterized protein LOC108219212 [Daucus carota subsp. sativus] [Daucus carota]	-	-	-	-	-	-	-
Unigene0001830	21	4	1.1074	1.0851	2.0069	0.1408	0.4087	0.271	1.3998	0.2735	-2.35561	0.000201603	0.00105789	yes	PUP9	PREDICTED: probable purine permease 10 [Daucus carota subsp. sativus] [Daucus carota]	-	-	-	-	-	-	-
Unigene0001837	6.33333	0.333333	0.7014	0.7855	0.4258	0	0.1048	0	0.637567	0.0349333	-4.1899	0.00196855	0.00778114	yes	--	--	-	-	-	-	-	-	-
Unigene0001841	2.33333	20.3333	0.1304	0.1703	0	0.5637	0.5907	1.6274	0.100233	0.927267	3.20962	0.000106325	0.000598442	yes	--	--	-	-	-	-	-	-	-
Unigene0001844	16	3.33333	0.5095	0.5705	0.6959	0.1967	0.1522	0.0379	0.591967	0.128933	-2.19889	0.000963131	0.00419163	yes	--	--	-	-	-	-	-	-	-
Unigene0001849	21.6667	50.6667	0.7707	0.5874	0.5155	1.3266	1.164	2.0783	0.624533	1.52297	1.28603	0.00110078	0.0047062	yes	--	--	-	-	-	-	-	-	-
Unigene0001851	243	99.3333	6.7084	5.1942	4.2762	1.7592	1.9548	3.1802	5.39293	2.29807	-1.23065	2.52536e-05	0.000165905	yes	--	--	-	-	-	-	-	-	-
Unigene0001853	839	204	6.2749	5.8032	3.3009	1.137	1.2397	1.5432	5.12633	1.30663	-1.97207	9.19658e-15	2.33702e-13	yes	GIP	integrase [Boechera divaricarpa]	-	-	-	-	-	-	-
Unigene0001854	21.3333	2.66667	0.325	0.5364	0.2362	0.037	0	0.1068	0.365867	0.0479333	-2.93222	0.000103685	0.000585092	yes	GIP	integrase [Boechera divaricarpa]	-	-	-	-	-	-	-
Unigene0001859	30.6667	4	0.6449	1.8009	0.5138	0.2091	0.0674	0.1342	0.986533	0.1369	-2.84925	3.54207e-05	0.000224699	yes	CLE45	PREDICTED: CLAVATA3/ESR (CLE)-related protein 45 [Juglans regia]	-	-	-	-	-	-	-
Unigene0001864	240	96	3.3245	2.5428	1.6829	0.9575	1.1333	1.0732	2.51673	1.05467	-1.25477	1.10521e-05	7.87677e-05	yes	ZMYM1	PREDICTED: zinc finger MYM-type protein 1-like [Citrus sinensis]	-	-	-	-	-	-	-
Unigene0001865	45	1.33333	1.4373	1.1918	1.1453	0.0598	0	0.0575	1.25813	0.0391	-5.00797	1.1358e-15	3.16137e-14	yes	--	--	-	-	-	-	-	-	-
Unigene0001868	236.333	91.3333	4.5152	2.8796	1.5811	0.9406	1.055	1.6399	2.99197	1.21183	-1.3039	0.00038091	0.00185703	yes	--	--	-	-	-	-	-	-	-
Unigene0001869	101	290.667	2.3802	2.0046	1.6301	6.2084	6.4995	5.4018	2.00497	6.03657	1.59015	2.50781e-11	4.35547e-10	yes	spc25	PREDICTED: probable kinetochore protein SPC25 [Daucus carota subsp. sativus] [Daucus carota]	-	-	-	-	-	-	-
Unigene0001870	11.6667	2.33333	0.3378	0.4256	0.9741	0.1043	0.1009	0.1506	0.579167	0.1186	-2.28787	0.00532441	0.0181627	yes	--	--	-	-	-	-	-	-	-
Unigene0001873	37.3333	11	3.3037	1.7838	2.5787	0.8016	0.423	1.1221	2.5554	0.782233	-1.70788	0.000478877	0.00227353	yes	--	--	-	-	-	-	-	-	-
Unigene0001874	872.667	1903	17.906	16.2282	16.8188	39.7878	43.7938	32.2353	16.9843	38.6056	1.18461	7.40831e-12	1.3745e-10	yes	TL1	PREDICTED: thaumatin-like protein 1b [Ipomoea nil]	-	-	-	-	-	-	-
Unigene0001875	791.667	378	12.3779	11.4327	11.8131	5.3771	5.5888	6.7303	11.8746	5.89873	-1.0094	1.4683e-08	1.76465e-07	yes	CIPK9	PREDICTED: CBL-interacting serine/threonine-protein kinase 9-like isoform X1 [Daucus carota subsp. sativus] [Daucus carota]	-	-	-	-	-	GO:0016773//phosphotransferase activity, alcohol group as acceptor;GO:0016740//transferase activity;GO:0001882//nucleoside binding;GO:0097159//organic cyclic compound binding;GO:0016301//kinase activity;GO:1901363//heterocyclic compound binding;GO:0001883//purine nucleoside binding;GO:0005488//binding;GO:0032549//ribonucleoside binding;GO:0003824//catalytic activity;GO:0004672//protein kinase act…	GO:0008152//metabolic process;GO:0050789//regulation of biological process;GO:0050794//regulation of cellular process;GO:0006796//phosphate-containing compound metabolic process;GO:0044267//cellular protein metabolic process;GO:0071704//organic substance metabolic process;GO:0036211//protein modification process;GO:0019538//protein metabolic process;GO:0043412//macromolecule modification;GO:00067…
Unigene0001876	13.6667	3.33333	0.5369	0.8549	1.4259	0.0725	0.5614	0.0698	0.939233	0.234567	-2.00149	0.0166646	0.0471727	yes	--	--	-	-	-	-	-	-	-
Unigene0001878	0	21	0	0	0	0.997	1.3089	2.056	0.001	1.45397	10.5058	3.78947e-10	5.67518e-09	yes	--	Scavenger receptor class A member 3 [Anthurium amnicola]	-	-	-	-	-	-	-
Unigene0001886	24.6667	7	2.9676	1.8049	2.9353	1.7697	0.214	0.3193	2.56927	0.767667	-1.7428	0.0115484	0.0347771	yes	DIVARICATA	transcription factor MYB1R1 [Capsicum annuum]	-	-	-	-	-	-	-
Unigene0001889	78.6667	7	2.1084	3.392	1.9725	0.4422	0.1316	0.1309	2.49097	0.2349	-3.40659	4.89818e-12	9.28526e-11	yes	--	--	-	-	-	-	-	-	-
Unigene0001891	27	6.66667	4.6825	2.6676	1.504	0.5885	0.6832	1.0194	2.95137	0.7637	-1.95031	0.00090402	0.00396673	yes	--	--	-	-	-	-	-	-	-
Unigene0001898	2374.67	151.667	46.0853	48.0581	40.6645	2.6515	2.9762	3.3504	44.936	2.9927	-3.90835	1.06929e-91	1.1331e-88	yes	MYB59	PREDICTED: transcription factor MYB59 [Vitis vinifera]	-	-	-	-	-	-	-
Unigene0001900	14	2.66667	0.5063	1.4883	0.6723	0	0.1323	0.395	0.888967	0.175767	-2.33847	0.00791057	0.0253569	yes	--	--	-	-	-	-	-	-	-
Unigene0001902	66.6667	5	2.8466	4.8678	3.5579	0.181	0.1167	0.5806	3.75743	0.292767	-3.68192	8.86624e-13	1.82484e-11	yes	--	--	-	-	-	-	-	-	-
Unigene0001907	260	98	4.1914	3.4423	4.3087	1.8089	1.072	1.8035	3.9808	1.56147	-1.35016	3.64268e-07	3.48334e-06	yes	--	--	-	-	-	-	-	-	-
Unigene0001910	22.3333	4.66667	1.3496	0.8168	0.506	0.3432	0.166	0.0826	0.8908	0.197267	-2.17495	0.000869876	0.00383551	yes	--	--	-	-	-	-	-	-	-
Unigene0001913	9	2	0.8679	1.063	1.0373	0.2345	0.2269	0.2257	0.9894	0.229033	-2.111	0.00768954	0.024751	yes	--	hypothetical protein A4A49_58844, partial [Nicotiana attenuata]	-	-	-	-	-	-	-
Unigene0001920	94.6667	456	1.7152	2.3087	1.3617	12.0607	9.3812	5.8818	1.7952	9.1079	2.34297	9.06498e-15	2.30594e-13	yes	SULTR3;3	PREDICTED: probable sulfate transporter 3.3 [Daucus carota subsp. sativus] [Daucus carota]	-	-	-	-	GO:0044425//membrane part;GO:0016020//membrane;GO:0031224//intrinsic component of membrane	GO:0022857//transmembrane transporter activity;GO:0022891//substrate-specific transmembrane transporter activity;GO:0022892//substrate-specific transporter activity;GO:0005215//transporter activity;GO:0015103//inorganic anion transmembrane transporter activity;GO:0015075//ion transmembrane transporter activity;GO:0008509//anion transmembrane transporter activity	GO:0009987//cellular process;GO:0072348//sulfur compound transport;GO:0006811//ion transport;GO:0015698//inorganic anion transport;GO:0044765//single-organism transport;GO:0006820//anion transport;GO:0006810//transport;GO:0044699//single-organism process;GO:1902578//single-organism localization;GO:0008272//sulfate transport;GO:0051234//establishment of localization;GO:0051179//localization;GO:004…
Unigene0001923	210.333	42.6667	8.5009	8.6661	7.1278	1.6069	1.7937	1.7447	8.09827	1.7151	-2.23932	1.56978e-17	5.14544e-16	yes	--	PREDICTED: VQ motif-containing protein 22-like [Daucus carota subsp. sativus] [Daucus carota]	-	-	-	-	-	-	-
Unigene0001924	18.6667	2	0.8364	0.7451	0.5655	0.2466	0	0	0.715667	0.0822	-3.12208	0.000147869	0.000801793	yes	--	--	-	-	-	-	-	-	-
Unigene0001926	181	69.3333	3.8352	2.2804	4.1932	1.5897	1.6936	0.8134	3.43627	1.36557	-1.33134	8.64379e-05	0.000496877	yes	ZED1	PREDICTED: non-functional pseudokinase ZED1-like isoform X1 [Nicotiana tabacum]	-	-	-	-	-	-	-
Unigene0001928	405.333	157	6.6503	6.2296	5.1044	2.0583	2.3741	2.8341	5.99477	2.42217	-1.30741	4.74886e-09	6.09545e-08	yes	BGAL3	PREDICTED: beta-galactosidase 5 [Daucus carota subsp. sativus] [Daucus carota]	-	-	-	-	GO:0005576//extracellular region	GO:0003824//catalytic activity;GO:0016787//hydrolase activity;GO:0016798//hydrolase activity, acting on glycosyl bonds;GO:0004553//hydrolase activity, hydrolyzing O-glycosyl compounds	GO:0006694//steroid biosynthetic process;GO:1901617//organic hydroxy compound biosynthetic process;GO:1901615//organic hydroxy compound metabolic process;GO:0008202//steroid metabolic process;GO:1901360//organic cyclic compound metabolic process;GO:0044711//single-organism biosynthetic process;GO:1901362//organic cyclic compound biosynthetic process;GO:0009058//biosynthetic process;GO:0071704//or…
Unigene0001932	6	31.3333	0.0948	0.2786	0.5034	2.612	0.8918	1.2322	0.292267	1.57867	2.43335	0.000169002	0.000903174	yes	MIZ1	PREDICTED: protein MIZU-KUSSEI 1-like [Sesamum indicum]	-	-	-	-	-	-	-
Unigene0001934	41.6667	16.3333	0.9298	1.8223	1.2944	0.7624	0.6705	0.2335	1.34883	0.555467	-1.27994	0.0081169	0.0259245	yes	--	BnaA09g14590D [Brassica napus]	-	-	-	-	-	-	-
Unigene0001936	16.3333	2.66667	0.7099	0.7652	0.264	0.2302	0.0742	0	0.5797	0.101467	-2.5143	0.00231838	0.00894921	yes	--	--	-	-	-	-	-	-	-
Unigene0001952	529.333	162.333	6.2575	7.2107	8.1886	3.6866	1.9938	1.2711	7.21893	2.31717	-1.63942	2.54219e-07	2.495e-06	yes	GSVIVT00026920001	glycoside hydrolase family 28 family protein [Populus trichocarpa]	-	-	-	-	-	GO:0003824//catalytic activity;GO:0016787//hydrolase activity	GO:0008152//metabolic process;GO:0016043//cellular component organization;GO:0009987//cellular process;GO:0045229//external encapsulating structure organization;GO:0044238//primary metabolic process;GO:0071840//cellular component organization or biogenesis
Unigene0001954	7.66667	28.3333	0.1626	0.6771	0.0864	1.0543	1.3174	1.2683	0.3087	1.21333	1.9747	0.00144716	0.00596666	yes	DIR2	PREDICTED: dirigent protein 22-like [Daucus carota subsp. sativus] [Daucus carota]	-	-	-	-	-	-	-
Unigene0001955	0	18	0	0	0	1.615	1.8553	1.8457	0.001	1.772	10.7912	6.33151e-10	9.16574e-09	yes	UGT91A1	UGTPg33 [Panax ginseng]	-	-	-	-	-	GO:0016740//transferase activity;GO:0003824//catalytic activity;GO:0016757//transferase activity, transferring glycosyl groups	-
Unigene0001957	6	0.666667	0.4137	0.7095	0.7692	0.2236	0	0	0.6308	0.0745333	-3.08122	0.0110979	0.0336663	yes	--	--	-	-	-	-	-	-	-
Unigene0001958	3559	7130.67	56.289	30.3598	49.1078	94.8963	79.7088	107.596	45.2522	94.0669	1.0557	1.09325e-06	9.5844e-06	yes	CYP750A1	cytochrome P450 [Panax ginseng]	-	-	-	-	GO:0044425//membrane part;GO:0016020//membrane;GO:0031224//intrinsic component of membrane	GO:0043167//ion binding;GO:0003824//catalytic activity;GO:0016491//oxidoreductase activity;GO:1901363//heterocyclic compound binding;GO:0043169//cation binding;GO:0046872//metal ion binding;GO:0046906//tetrapyrrole binding;GO:0005488//binding;GO:0097159//organic cyclic compound binding;GO:0046914//transition metal ion binding	GO:0044710//single-organism metabolic process;GO:0044699//single-organism process;GO:0008152//metabolic process
Unigene0001960	14.6667	1.66667	0.414	1.0548	0.3519	0.0895	0.0433	0.0861	0.6069	0.0729667	-3.05615	0.000380355	0.00185481	yes	--	--	-	-	-	-	-	-	-
Unigene0001962	286.333	79.6667	2.8627	1.9891	1.5878	0.6269	0.5209	0.727	2.14653	0.624933	-1.78023	3.82527e-10	5.72648e-09	yes	--	Branch domain-containing protein [Cephalotus follicularis]	-	-	-	-	-	GO:0016740//transferase activity;GO:0003824//catalytic activity;GO:0008194//UDP-glycosyltransferase activity;GO:0016757//transferase activity, transferring glycosyl groups	-
Unigene0001963	61.3333	20.3333	1.1489	1.3135	1.0985	0.4553	0.3204	0.4581	1.18697	0.411267	-1.52913	1.44629e-05	0.000100348	yes	--	DUF3245 family protein [Medicago truncatula]	-	-	-	-	-	-	-
Unigene0001964	634	117	15.0014	10.6016	9.3112	2.5157	2.1485	2.0806	11.6381	2.24827	-2.37197	5.66805e-23	2.83888e-21	yes	MYB4	MYB1, partial [Nicotiana benthamiana]	-	-	-	-	-	GO:0005488//binding	-
Unigene0001965	332.667	60.3333	31.186	29.5668	42.1675	9.6308	5.1877	4.6342	34.3068	6.48423	-2.40349	5.74549e-15	1.48703e-13	yes	--	BnaC08g16670D [Brassica napus]	-	-	-	-	-	-	-
Unigene0001968	47.6667	21.3333	1.3826	1.8064	1.9585	0.843	0.6672	0.885	1.71583	0.7984	-1.10373	0.00288654	0.0107872	yes	--	--	-	-	-	-	-	-	-
Unigene0001969	8	0	0.5709	0.4069	0.2757	0	0	0	0.417833	0.001	-8.70678	9.18582e-05	0.000524741	yes	--	--	-	-	-	-	-	-	-
Unigene0001972	3.33333	33.6667	0.1863	0	0.0495	0.7804	0.6819	1.0175	0.0786	0.8266	3.39459	1.54584e-07	1.57985e-06	yes	--	--	-	-	-	-	-	-	-
Unigene0001973	19.3333	104.667	0.4968	0.8925	1.0556	5.6832	4.3291	3.7467	0.814967	4.58633	2.49253	9.51153e-12	1.74164e-10	yes	rub	Rubredoxin domain-containing protein [Cephalotus follicularis]	-	-	-	-	-	-	-
Unigene0001975	28.3333	4.66667	1.6124	1.1748	0.7467	0.2681	0.1729	0.172	1.17797	0.204333	-2.5273	9.95884e-06	7.16644e-05	yes	--	--	-	-	-	-	-	-	-
Unigene0001980	6.33333	0	0.9342	0.6103	0.4411	0	0	0	0.661867	0.001	-9.3704	0.000397134	0.00192802	yes	--	--	-	-	-	-	-	-	-
Unigene0001982	110.667	43	5.9638	8.0432	7.5622	3.6736	3.0174	2.0678	7.18973	2.9196	-1.30017	3.42435e-05	0.000217958	yes	--	--	-	-	-	-	-	-	-
Unigene0001996	15.6667	2.66667	0.6159	0.4311	1.0749	0.1902	0	0.183	0.7073	0.1244	-2.50734	0.00136008	0.00565381	yes	--	--	-	-	-	-	-	-	-
Unigene0001998	403.667	2885	4.3512	3.3656	4.6869	26.5311	35.0918	30.237	4.13457	30.62	2.88866	6.12964e-50	1.29908e-47	yes	Os06g0675700	PREDICTED: alpha-glucosidase-like [Daucus carota subsp. sativus] [Daucus carota]	Metabolism	Carbohydrate metabolism;Global and Overview	ko01100//Metabolic pathways;ko00500//Starch and sucrose metabolism;ko00052//Galactose metabolism	K01187	-	GO:0003824//catalytic activity;GO:0016787//hydrolase activity;GO:0016798//hydrolase activity, acting on glycosyl bonds;GO:0005488//binding	GO:0044238//primary metabolic process;GO:0008152//metabolic process
Unigene0002002	53.6667	13.6667	1.9201	1.2271	1.3895	0.4812	0.3492	0.3763	1.51223	0.402233	-1.91058	2.12638e-06	1.75781e-05	yes	--	DUF1218 domain-containing protein, partial [Cephalotus follicularis]	-	-	-	-	-	-	GO:0010383//cell wall polysaccharide metabolic process;GO:0071704//organic substance metabolic process;GO:0071554//cell wall organization or biogenesis;GO:0045491//xylan metabolic process;GO:0043170//macromolecule metabolic process;GO:0008152//metabolic process;GO:0044237//cellular metabolic process;GO:0010410//hemicellulose metabolic process;GO:0044238//primary metabolic process;GO:0009987//cell…
Unigene0002003	42	17	0.4462	0.4373	0.5835	0.1237	0.1675	0.3214	0.489	0.2042	-1.25985	0.00436768	0.0153375	yes	--	PREDICTED: transmembrane protein 230-like [Daucus carota subsp. sativus] [Daucus carota]	-	-	-	-	-	-	-
Unigene0002008	17	1.66667	0.8736	0.3139	0.3094	0.0629	0.0609	0.0303	0.498967	0.0513667	-3.28004	9.66147e-05	0.000549458	yes	--	--	-	-	-	-	-	-	-
Unigene0002009	216	705	2.6078	1.9042	2.0966	6.9107	6.8748	8.6616	2.20287	7.48237	1.76411	1.13972e-17	3.77248e-16	yes	GLB3	PREDICTED: two-on-two hemoglobin-3-like isoform X2 [Arachis ipaensis]	-	-	-	-	-	GO:0046906//tetrapyrrole binding;GO:0005488//binding;GO:1901363//heterocyclic compound binding;GO:0097159//organic cyclic compound binding	GO:0051179//localization;GO:0015669//gas transport;GO:0006810//transport;GO:0044765//single-organism transport;GO:0044699//single-organism process;GO:0051234//establishment of localization;GO:1902578//single-organism localization
Unigene0002011	60.6667	269.667	4.5724	8.6623	5.3974	31.6299	32.8296	22.407	6.2107	28.9555	2.22101	1.12598e-13	2.54873e-12	yes	PDCB3	PREDICTED: PLASMODESMATA CALLOSE-BINDING PROTEIN 3 [Sesamum indicum]	-	-	-	-	GO:0016020//membrane;GO:0005911//cell-cell junction;GO:0030054//cell junction;GO:0031224//intrinsic component of membrane;GO:0044425//membrane part	GO:0001871//pattern binding;GO:0005488//binding;GO:0030246//carbohydrate binding;GO:0030247//polysaccharide binding	-
Unigene0002013	29.6667	6.33333	2.2036	1.5938	0.8919	0.2268	0.2743	0.5458	1.5631	0.348967	-2.16325	0.000143534	0.000780509	yes	--	--	-	-	-	-	-	-	-
Unigene0002023	39.3333	94.3333	1.7366	1.7379	0.9028	3.8339	2.5499	4.6505	1.4591	3.6781	1.33388	0.000215599	0.00112204	yes	--	--	-	-	-	-	-	-	-
Unigene0002024	7.33333	0	0.581	0.4428	0.4115	0	0	0	0.478433	0.001	-8.90217	9.15913e-05	0.000523418	yes	--	--	-	-	-	-	-	-	-
Unigene0002025	525	139	5.27	2.69	1.4487	0.8432	0.4421	1.3317	3.13623	0.872333	-1.84608	2.34155e-05	0.000155232	yes	GIP	gag-pol polyprotein [Phaseolus vulgaris]	-	-	-	-	-	-	-
Unigene0002029	51	21	6.851	4.2721	4.9625	1.6829	1.9537	3.2392	5.36187	2.29193	-1.22617	0.00234414	0.00903144	yes	--	--	-	-	-	-	-	-	-
Unigene0002030	6	45	0.4391	0.2459	0.4665	4.2718	2.8206	1.8924	0.383833	2.99493	2.96397	2.36094e-08	2.74495e-07	yes	--	--	-	-	-	-	-	-	-
Unigene0002031	292.667	77.6667	8.1722	6.5821	6.8013	1.9658	2.1045	1.8918	7.1852	1.98737	-1.85417	3.51012e-15	9.28898e-14	yes	--	--	-	-	-	-	-	-	-
Unigene0002040	779.667	370	6.2617	6.626	6.8827	3.9563	2.9467	2.8881	6.59013	3.2637	-1.0138	8.25001e-08	8.82806e-07	yes	KRP4	PREDICTED: cyclin-dependent kinase inhibitor 5-like [Fragaria vesca subsp. vesca] [Fragaria vesca]	-	-	-	-	-	-	GO:0050794//regulation of cellular process;GO:0044260//cellular macromolecule metabolic process;GO:0044763//single-organism cellular process;GO:0050789//regulation of biological process;GO:0071704//organic substance metabolic process;GO:0008152//metabolic process;GO:0043170//macromolecule metabolic process;GO:0044238//primary metabolic process;GO:0044699//single-organism process;GO:0009987//cellu…
Unigene0002044	8171.67	2064	192.798	192.482	201.016	70.0323	57.5098	27.3662	195.432	51.6361	-1.92022	4.01857e-13	8.56814e-12	yes	ERF017	embryonic element binding Factor 8, partial [Daucus carota]	-	-	-	-	-	-	-
Unigene0002046	1364.33	2672.67	45.1756	40.5343	38.4972	71.9784	97.3582	84.06	41.4024	84.4655	1.02865	1.64292e-09	2.25303e-08	yes	PERK1	PREDICTED: proline-rich receptor-like protein kinase PERK1 isoform X1 [Daucus carota subsp. sativus] [Daucus carota]	-	-	-	-	-	-	-
Unigene0002048	40.3333	10	1.1363	1.2758	0.4527	0.2047	0.1733	0.3694	0.954933	0.249133	-1.93848	0.00032925	0.00163178	yes	ZMYM1	PREDICTED: zinc finger MYM-type protein 1-like [Erythranthe guttata]	-	-	-	-	-	-	-
Unigene0002051	62.3333	685	1.4299	0.8646	0.5656	7.5798	10.9751	14.3043	0.953367	10.9531	3.52216	6.35261e-26	3.91702e-24	yes	MYB5	TT2 like MYB transcriptoin factor [Theobroma cacao]	-	-	-	-	-	-	-
Unigene0002053	40.3333	19	5.2357	5.727	3.8807	3.0269	1.7824	2.5331	4.9478	2.44747	-1.0155	0.0109593	0.0333196	yes	--	--	-	-	-	-	-	-	-
Unigene0002055	4.66667	0	0.8745	0.4284	0.2323	0	0	0	0.511733	0.001	-8.99925	0.00396244	0.0141275	yes	--	--	-	-	-	-	-	-	-
Unigene0002056	29	12	1.7489	2.2646	1.4599	0.4051	0.849	1.1045	1.82447	0.7862	-1.21451	0.0143085	0.0416041	yes	PRO2	PREDICTED: delta-1-pyrroline-5-carboxylate synthase [Daucus carota subsp. sativus] [Daucus carota]	Metabolism	Global and Overview;Amino acid metabolism	ko01100//Metabolic pathways;ko01110//Biosynthesis of secondary metabolites;ko01230//Biosynthesis of amino acids;ko00330//Arginine and proline metabolism	K12657	GO:0005623//cell;GO:0044424//intracellular part;GO:0005622//intracellular;GO:0044464//cell part	GO:0001883//purine nucleoside binding;GO:0001882//nucleoside binding;GO:0016772//transferase activity, transferring phosphorus-containing groups;GO:0032550//purine ribonucleoside binding;GO:0016740//transferase activity;GO:0036094//small molecule binding;GO:0016620//oxidoreductase activity, acting on the aldehyde or oxo group of donors, NAD or NADP as acceptor;GO:0016491//oxidoreductase activity;…	GO:0046483//heterocycle metabolic process;GO:1901360//organic cyclic compound metabolic process;GO:0044283//small molecule biosynthetic process;GO:1901607//alpha-amino acid biosynthetic process;GO:0044699//single-organism process;GO:0044711//single-organism biosynthetic process;GO:0044281//small molecule metabolic process;GO:1901362//organic cyclic compound biosynthetic process;GO:0016053//organi…
Unigene0002064	586.667	262	54.9612	45.1633	83.3061	26.0106	33.692	24.8197	61.1435	28.1741	-1.11783	7.08126e-06	5.26424e-05	yes	--	Magnesium transporter 2 isoform 2 [Dorcoceras hygrometricum]	-	-	-	-	-	-	-
Unigene0002065	3.66667	22	0.1379	0	0.2564	0.8571	0.721	0.8248	0.131433	0.800967	2.60741	7.61046e-05	0.000444045	yes	--	--	-	-	-	-	-	-	-
Unigene0002067	0	8.66667	0	0	0	0.4086	0.3953	0.9175	0.001	0.5738	9.1644	5.65684e-05	0.000341033	yes	--	bHLH transcription factor [Panax japonicus]	-	-	-	-	-	-	-
Unigene0002068	17.3333	3.66667	1.8087	1.0473	1.4848	0.2666	0.5158	0.171	1.44693	0.3178	-2.18681	0.000796878	0.0035525	yes	TIC32	PREDICTED: short-chain dehydrogenase TIC 32, chloroplastic-like [Juglans regia]	-	-	-	-	-	-	-
Unigene0002070	110.667	313.667	7.882	5.4256	8.7197	12.7438	16.2787	35.3021	7.34243	21.4415	1.54608	1.80183e-05	0.000122472	yes	--	PREDICTED: probable beta-D-xylosidase 5 isoform X2 [Prunus mume]	-	-	-	-	-	-	-
Unigene0002071	26.6667	2.66667	1.0958	1.034	1.1642	0.0877	0.0849	0.1689	1.098	0.113833	-3.26988	4.44392e-08	4.95619e-07	yes	--	--	-	-	-	-	-	-	-
Unigene0002085	51	19.3333	1.6311	2.9097	1.9105	1.0849	0.6997	0.7831	2.15043	0.8559	-1.32911	0.000950727	0.00414373	yes	--	Histone acetyltransferase [Gossypium arboreum]	-	-	-	-	-	-	-
Unigene0002094	28.3333	11.6667	3.7155	3.3981	3.5526	1.6064	1.295	1.6748	3.5554	1.5254	-1.22082	0.00621256	0.0206937	yes	--	DUF668 domain-containing protein/DUF3475 domain-containing protein [Cephalotus follicularis]	-	-	-	-	-	-	-
Unigene0002095	15.6667	48.3333	0.3458	0.305	0.1653	1.14	0.8497	0.6654	0.272033	0.885033	1.70195	7.77028e-05	0.000452344	yes	SPS2	PREDICTED: probable sucrose-phosphate synthase 2 [Daucus carota subsp. sativus] [Daucus carota]	Metabolism	Global and Overview;Carbohydrate metabolism	ko01100//Metabolic pathways;ko00500//Starch and sucrose metabolism	K00696	-	-	-
Unigene0002105	11.3333	1	0.4556	0.7937	0.4841	0.0547	0.0529	0.0527	0.5778	0.0534333	-3.43476	0.000200476	0.0010528	yes	--	--	-	-	-	-	-	-	-
Unigene0002107	216.333	78	5.5462	3.7123	1.8492	1.7338	1.0171	1.4733	3.70257	1.40807	-1.39481	0.000181095	0.000961637	yes	CKX1	PREDICTED: cytokinin dehydrogenase 1-like [Daucus carota subsp. sativus] [Daucus carota]	Metabolism	Metabolism of terpenoids and polyketides	ko00908//Zeatin biosynthesis	K00279	-	GO:0016616//oxidoreductase activity, acting on the CH-OH group of donors, NAD or NADP as acceptor;GO:0000166//nucleotide binding;GO:0097159//organic cyclic compound binding;GO:1901363//heterocyclic compound binding;GO:0016614//oxidoreductase activity, acting on CH-OH group of donors;GO:1901265//nucleoside phosphate binding;GO:0005488//binding;GO:0016491//oxidoreductase activity;GO:0036094//small …	GO:0009987//cellular process;GO:0044237//cellular metabolic process;GO:0044710//single-organism metabolic process;GO:0008152//metabolic process;GO:0044699//single-organism process;GO:0006725//cellular aromatic compound metabolic process
Unigene0002110	22.6667	1.66667	1.1155	0.4027	0.499	0.1269	0	0.0305	0.6724	0.0524667	-3.67985	7.6505e-06	5.6523e-05	yes	--	--	-	-	-	-	-	-	-
Unigene0002112	2283.67	355.667	26.1498	39.7467	47.123	4.1179	5.3566	8.7015	37.6732	6.05867	-2.63647	7.29098e-21	3.09042e-19	yes	PER55	PREDICTED: peroxidase 55 [Theobroma cacao]	Metabolism	Global and Overview;Biosynthesis of other secondary metabolites	ko01100//Metabolic pathways;ko01110//Biosynthesis of secondary metabolites;ko00940//Phenylpropanoid biosynthesis	K00430	-	GO:0097159//organic cyclic compound binding;GO:0043169//cation binding;GO:0046906//tetrapyrrole binding;GO:0003824//catalytic activity;GO:1901363//heterocyclic compound binding;GO:0043167//ion binding;GO:0005488//binding	GO:0008152//metabolic process;GO:0009987//cellular process;GO:0044710//single-organism metabolic process;GO:0072593//reactive oxygen species metabolic process;GO:0042743//hydrogen peroxide metabolic process;GO:0050896//response to stimulus;GO:0044237//cellular metabolic process;GO:0006950//response to stress;GO:0044699//single-organism process
Unigene0002116	74.6667	22.3333	0.9565	0.7279	0.6162	0.275	0.2766	0.1693	0.766867	0.2403	-1.67414	4.60887e-06	3.56228e-05	yes	--	--	-	-	-	-	-	-	-
Unigene0002117	223.333	49.6667	3.2578	3.4949	3.7399	0.6675	1.0655	0.6906	3.49753	0.807867	-2.11415	1.12501e-14	2.83309e-13	yes	--	Late embryogenesis abundant protein, LEA-14 [Corchorus capsularis]	-	-	-	-	-	-	-
Unigene0002121	5.66667	24	0.3026	0.1482	0.2009	0.5723	0.4746	1.8097	0.217233	0.9522	2.13202	0.00226797	0.00878355	yes	--	PREDICTED: BOI-related E3 ubiquitin-protein ligase 1-like [Daucus carota subsp. sativus] [Daucus carota]	-	-	-	-	-	-	-
Unigene0002125	0	16.3333	0	0	0	1.6488	0.5317	1.124	0.001	1.1015	10.1053	9.3511e-08	9.92327e-07	yes	--	Virginiamycin B lyase, partial [Anthurium amnicola]	-	-	-	-	-	-	-
Unigene0002126	4	0	0.3519	0.9196	0.1246	0	0	0	0.465367	0.001	-8.86222	0.0122121	0.0364119	yes	--	--	-	-	-	-	-	-	-
Unigene0002136	177.333	63	2.9857	2.137	1.848	0.9681	0.9637	0.6616	2.32357	0.864467	-1.42646	1.13487e-06	9.92006e-06	yes	--	--	-	-	-	-	-	-	-
Unigene0002146	14	3.66667	0.7481	0.4538	0.3028	0.0385	0.2235	0.1482	0.501567	0.136733	-1.87508	0.0112832	0.0341265	yes	--	--	-	-	-	-	-	-	-
Unigene0002149	57	12.3333	1.4453	1.8175	0.8701	0.3645	0.3274	0.2506	1.37763	0.314167	-2.13259	1.13671e-06	9.93375e-06	yes	EFL4	Protein ELF4-LIKE 4 [Anthurium amnicola]	-	-	-	-	-	-	-
Unigene0002150	2827.33	1335.67	11.6282	10.8077	8.2396	3.8678	4.7765	6.4711	10.2252	5.03847	-1.02107	1.12432e-06	9.83941e-06	yes	CHR4	PREDICTED: protein CHROMATIN REMODELING 4-like isoform X2 [Daucus carota subsp. sativus] [Daucus carota]	-	-	-	-	-	GO:0043169//cation binding;GO:0043167//ion binding;GO:0097159//organic cyclic compound binding;GO:0046872//metal ion binding;GO:1901363//heterocyclic compound binding;GO:0005488//binding	GO:0008152//metabolic process
Unigene0002157	7	0	0.8129	0.5974	0.7556	0	0	0	0.721967	0.001	-9.49579	0.000124501	0.000688878	yes	--	--	-	-	-	-	-	-	-
Unigene0002158	30.3333	8.66667	0.2825	1.799	2.3006	0.4071	0.5907	0.2938	1.4607	0.430533	-1.76246	0.0120667	0.0360771	yes	RPS12	PREDICTED: 40S ribosomal protein S12 [Vitis vinifera]	Genetic Information Processing	Translation	ko03010//Ribosome	K02951	-	-	-
Unigene0002165	4427	1195.33	34.7533	30.8165	34.4443	7.28	7.7802	12.9538	33.338	9.338	-1.83598	1.95421e-17	6.35777e-16	yes	INT1	Inositol transporter 1 isoform 2 [Theobroma cacao]	-	-	-	-	GO:0016020//membrane;GO:0031224//intrinsic component of membrane;GO:0044425//membrane part	GO:0005215//transporter activity;GO:0022857//transmembrane transporter activity	GO:0044699//single-organism process;GO:0051234//establishment of localization;GO:0044763//single-organism cellular process;GO:0051179//localization;GO:0009987//cellular process
Unigene0002166	11	1.33333	0.7611	0.7458	0.6064	0.1371	0.1326	0	0.704433	0.0899	-2.97007	0.00063789	0.00292223	yes	--	--	-	-	-	-	-	-	-
Unigene0002168	56.6667	12.3333	2.4083	2.8981	1.9301	0.7307	0.3534	0.5713	2.41217	0.5518	-2.12811	2.95227e-07	2.86712e-06	yes	--	--	-	-	-	-	-	-	-
Unigene0002171	0.666667	7.33333	0	0.2095	0	0.3466	0.5588	1.5564	0.0698333	0.8206	3.55469	0.00863423	0.0273009	yes	--	--	-	-	-	-	-	-	-
Unigene0002175	8	0.333333	1.1723	0.972	0	0	0	0.0938	0.714767	0.0312667	-4.51478	0.00928917	0.0290258	yes	--	--	-	-	-	-	-	-	-
Unigene0002178	56	2.66667	2.7796	3.0704	2.7382	0.1092	0.0528	0.2628	2.86273	0.1416	-4.3375	1.55533e-16	4.65577e-15	yes	--	--	-	-	-	-	-	-	-
Unigene0002179	101	39.6667	9.8508	11.0155	14.8978	5.6369	5.2107	3.7371	11.9214	4.86157	-1.29406	5.43666e-05	0.000329177	yes	--	--	-	-	-	-	-	-	-
Unigene0002180	19.3333	2	1.0927	0.6327	1.2136	0.0537	0.1039	0.155	0.979667	0.1042	-3.23294	7.97974e-06	5.86575e-05	yes	At1g16060	PREDICTED: AP2-like ethylene-responsive transcription factor At1g16060 [Gossypium hirsutum]	-	-	-	-	GO:0044424//intracellular part;GO:0043229//intracellular organelle;GO:0043231//intracellular membrane-bounded organelle;GO:0005623//cell;GO:0043227//membrane-bounded organelle;GO:0005622//intracellular;GO:0043226//organelle;GO:0044464//cell part	GO:0001071//nucleic acid binding transcription factor activity	GO:0071704//organic substance metabolic process;GO:0050789//regulation of biological process;GO:0065007//biological regulation;GO:0060255//regulation of macromolecule metabolic process;GO:0009059//macromolecule biosynthetic process;GO:0009987//cellular process;GO:1901576//organic substance biosynthetic process;GO:0019222//regulation of metabolic process;GO:0044249//cellular biosynthetic process;G…
Unigene0002181	1010.67	2366	9.893	8.4863	6.2393	17.5023	21.8257	20.9247	8.2062	20.0842	1.29128	3.49471e-11	5.96062e-10	yes	BGAL3	PREDICTED: beta-galactosidase 3-like [Daucus carota subsp. sativus] [Daucus carota]	-	-	-	-	-	GO:0005488//binding;GO:0015925//galactosidase activity;GO:0016798//hydrolase activity, acting on glycosyl bonds;GO:0003824//catalytic activity;GO:0016787//hydrolase activity;GO:0004553//hydrolase activity, hydrolyzing O-glycosyl compounds	GO:0044238//primary metabolic process;GO:0008152//metabolic process
Unigene0002182	1893.33	7380.33	28.1614	28.9587	29.9505	134.62	113.008	106.349	29.0235	117.993	2.0234	3.40591e-36	3.74281e-34	yes	--	PREDICTED: aspartate, glycine, lysine and serine-rich protein [Citrus sinensis]	-	-	-	-	-	-	-
Unigene0002184	25.6667	2.66667	0.6279	1.2305	0.139	0.0283	0.0821	0.1089	0.6658	0.0731	-3.18715	0.00018654	0.00098744	yes	--	--	-	-	-	-	-	-	-
Unigene0002185	17.3333	0	1.2583	0.9042	2.3171	0	0	0	1.4932	0.001	-10.5442	3.25722e-08	3.7164e-07	yes	--	--	-	-	-	-	-	-	-
Unigene0002189	40.3333	13.6667	0.5256	0.8928	0.726	0.2273	0.1282	0.401	0.7148	0.252167	-1.50316	0.00181596	0.00725298	yes	PII-2	PREDICTED: piriformospora indica-insensitive protein 2 [Nicotiana sylvestris]	-	-	-	-	GO:0016020//membrane;GO:0044425//membrane part	-	GO:0044767//single-organism developmental process;GO:0044699//single-organism process;GO:0032502//developmental process;GO:0044763//single-organism cellular process;GO:0009791//post-embryonic development;GO:0032501//multicellular organismal process;GO:0044707//single-multicellular organism process;GO:0044702//single organism reproductive process;GO:0048731//system development;GO:0000003//reproduc…
Unigene0002191	19.6667	2.66667	1.0946	3.0227	1.7972	0.1076	0.3121	0.414	1.9715	0.2779	-2.82666	0.000101746	0.000575228	yes	--	--	-	-	-	-	-	-	-
Unigene0002208	15	1.66667	0.9222	0.6024	0.2041	0.0415	0.0804	0.0799	0.576233	0.0672667	-3.09869	0.00043309	0.00208144	yes	--	--	-	-	-	-	-	-	-
Unigene0002216	95	44.6667	1.598	2.2474	1.5578	0.8737	0.9829	0.8018	1.80107	0.886133	-1.02326	0.00081778	0.00363497	yes	DAPB3	PREDICTED: dihydrodipicolinate reductase-like protein CRR1, chloroplastic isoform X1 [Ipomoea nil]	-	-	-	-	-	GO:0043167//ion binding;GO:0005488//binding;GO:0043168//anion binding	GO:0016053//organic acid biosynthetic process;GO:0044237//cellular metabolic process;GO:0009067//aspartate family amino acid biosynthetic process;GO:0006082//organic acid metabolic process;GO:0009066//aspartate family amino acid metabolic process;GO:0046394//carboxylic acid biosynthetic process;GO:0044283//small molecule biosynthetic process;GO:0006520//cellular amino acid metabolic process;GO:00…
Unigene0002217	4.33333	0.333333	0.3125	0.4083	0.6641	0	0	0.1084	0.461633	0.0361333	-3.67535	0.0160825	0.0458264	yes	--	--	-	-	-	-	-	-	-
Unigene0002220	6.66667	23	0.2881	0.2823	0.4081	1.9202	1.1045	0.4995	0.326167	1.17473	1.84865	0.00359454	0.0130077	yes	psbX	membrane family protein [Populus trichocarpa]	-	-	-	-	-	-	GO:0009987//cellular process;GO:0008152//metabolic process;GO:0044237//cellular metabolic process
Unigene0002222	1921	909.333	16.3915	17.2035	20.094	11.2726	7.2988	7.9193	17.8963	8.83023	-1.01914	1.80352e-07	1.82187e-06	yes	--	DUF789 domain-containing protein [Cephalotus follicularis]	-	-	-	-	-	-	-
Unigene0002225	1.33333	32	0.068	0.0666	0	0.8082	2.3101	0.3182	0.0448667	1.1455	4.67419	9.29415e-07	8.24262e-06	yes	DREB2D	PREDICTED: dehydration-responsive element-binding protein 2D-like [Sesamum indicum]	-	-	-	-	-	-	-
Unigene0002228	53	12.6667	1.6594	1.4736	1.0192	0.3083	0.2169	0.5124	1.38407	0.345867	-2.00063	5.2116e-06	3.97635e-05	yes	--	--	-	-	-	-	-	-	-
Unigene0002229	15.3333	2	1.6201	1.389	1.7211	0	0.3176	0.316	1.57673	0.2112	-2.90026	0.000119539	0.000664397	yes	--	PREDICTED: TMV resistance protein N-like isoform X4 [Nelumbo nucifera]	-	-	-	-	-	-	-
Unigene0002232	81	260.333	0.9046	1.7873	0.9295	3.7506	4.1865	4.2727	1.20713	4.06993	1.75342	2.11969e-09	2.86189e-08	yes	MYB44	PREDICTED: myb-related protein 330 [Daucus carota subsp. sativus] [Daucus carota]	-	-	-	-	-	-	-
Unigene0002241	311.333	65.6667	7.0037	8.0893	7.6708	2.0551	1.6609	1.3018	7.58793	1.6726	-2.18161	3.95505e-18	1.35507e-16	yes	RHA2B	Zinc finger, RING/FYVE/PHD-type [Cynara cardunculus var. scolymus] [Cynara cardunculus]	-	-	-	-	-	-	-
Unigene0002254	0.666667	7.33333	0.0654	0	0.0695	0.8487	0.5474	0.1361	0.0449667	0.510733	3.50564	0.00569552	0.019214	yes	--	unknow protein [Oryza sativa Japonica Group]	Metabolism	Energy metabolism;Global and Overview	ko01100//Metabolic pathways;ko00190//Oxidative phosphorylation	K02132	-	-	-
Unigene0002260	2.33333	10.6667	0.2554	0	0.3617	0.8281	1.4241	0.6198	0.2057	0.957333	2.21848	0.0102031	0.0314079	yes	--	BnaC09g26910D [Brassica napus]	-	-	-	-	-	-	-
Unigene0002261	9	101	0	0.6585	0.3569	3.6315	5.9722	2.3299	0.338467	3.97787	3.55491	1.01103e-08	1.24041e-07	yes	--	unknow protein [Oryza sativa Japonica Group]	Metabolism	Energy metabolism;Global and Overview	ko01100//Metabolic pathways;ko00190//Oxidative phosphorylation	K02132	-	-	-
Unigene0002264	10.6667	0	0	1.6482	0	0	0	0	0.5494	0.001	-9.10171	0.0103327	0.0317396	yes	--	unknow protein [Oryza sativa Japonica Group]	Metabolism	Global and Overview;Energy metabolism	ko01100//Metabolic pathways;ko00190//Oxidative phosphorylation	K02132	-	-	-
Unigene0002267	76	344.333	2.5856	2.4462	1.7997	6.6493	20.8511	4.7916	2.27717	10.764	2.2409	9.12906e-07	8.10783e-06	yes	--	BnaCnng13060D [Brassica napus]	-	-	-	-	-	-	-
Unigene0002273	80	266.333	2.6969	1.6337	1.6149	5.565	10.844	4.2335	1.98183	6.88083	1.79575	7.62783e-07	6.87664e-06	yes	--	BnaC09g29270D [Brassica napus]	Genetic Information Processing	Translation	ko03010//Ribosome	K02946	-	-	-
Unigene0002274	416	2026	2.1594	2.4411	2.0423	7.4404	20.3433	5.9004	2.21427	11.228	2.3422	1.14351e-10	1.82491e-09	yes	--	cell wall-associated hydrolase [Phaseolus vulgaris]	-	-	-	-	-	-	-
Unigene0002276	0.333333	6.66667	0	0	0.1375	1.6784	0.9472	0.1346	0.0458333	0.920067	4.32727	0.00637307	0.0211526	yes	--	BnaC09g29270D [Brassica napus]	Genetic Information Processing	Translation	ko03010//Ribosome	K02946	-	-	-
Unigene0002277	2.33333	49.3333	0.0975	0.1911	0.0518	3.4246	2.6504	1.5718	0.113467	2.54893	4.48955	4.55848e-13	9.66374e-12	yes	--	unknow protein [Oryza sativa Japonica Group]	Metabolism	Energy metabolism;Global and Overview	ko01100//Metabolic pathways;ko00190//Oxidative phosphorylation	K02132	-	-	-
Unigene0002279	19.3333	119.667	0.4935	0.5405	0.6785	3.6086	5.3426	2.0535	0.570833	3.66823	2.68394	7.43441e-11	1.21655e-09	yes	--	BnaC09g29270D [Brassica napus]	Genetic Information Processing	Translation	ko03010//Ribosome	K02946	-	-	-
Unigene0002281	33.6667	137.333	1.3711	0.6874	1.2195	4.3426	7.5684	1.9569	1.09267	4.62263	2.08086	6.57859e-06	4.92511e-05	yes	--	BnaC09g29270D [Brassica napus]	Genetic Information Processing	Translation	ko03010//Ribosome	K02946	-	-	-
Unigene0002285	29	78.3333	0.8943	0.6134	1.1402	2.1911	3.5847	1.6125	0.882633	2.46277	1.48039	0.000211086	0.00110118	yes	--	BnaC09g29270D [Brassica napus]	Metabolism	Global and Overview;Energy metabolism	ko01100//Metabolic pathways;ko00190//Oxidative phosphorylation	K02132	-	-	-
Unigene0002288	371	155.667	5.1948	4.9886	4.4289	1.7266	2.3492	2.31	4.87077	2.1286	-1.19424	5.50402e-08	6.04668e-07	yes	Os03g0165400	Beta-galactosidase 3 [Morus notabilis]	-	-	-	-	-	GO:0003824//catalytic activity;GO:0016787//hydrolase activity	-
Unigene0002292	32	5	1.0574	0.6044	0.4681	0.0952	0.2073	0.0458	0.709967	0.1161	-2.61238	1.5078e-05	0.000104177	yes	--	--	-	-	-	-	-	-	-
Unigene0002295	12.6667	3.33333	0.5389	0.7201	0.6246	0.1059	0.2049	0.2039	0.627867	0.171567	-1.87169	0.00613157	0.0204662	yes	--	--	-	-	-	-	-	-	-
Unigene0002297	9.33333	1.66667	0.4654	0.847	0.5651	0.1437	0.2086	0	0.625833	0.117433	-2.41394	0.0081669	0.0260582	yes	--	--	-	-	-	-	-	-	-
Unigene0002298	18.3333	3.66667	0.3038	0.6945	0.4034	0.1642	0.0794	0.0527	0.467233	0.0987667	-2.24205	0.000853197	0.00377228	yes	--	--	-	-	-	-	-	-	-
Unigene0002303	0.333333	13.3333	0.0561	0	0	0.8496	0.998	0.5256	0.0187	0.791067	5.40269	1.98369e-06	1.65052e-05	yes	--	Sulfate transporter 1.2 [Anthurium amnicola]	-	-	-	-	-	-	-
Unigene0002307	12.6667	1	1.3642	1.2339	1.4493	0.1134	0.1097	0.1092	1.34913	0.110767	-3.60644	3.39294e-05	0.000216181	yes	Gtp-bp	Signal recognition particle receptor subunit alpha isogeny [Cajanus cajan]	Genetic Information Processing	Folding, sorting and degradation	ko03060//Protein export	K13431	-	-	-
Unigene0002308	39.3333	18.3333	1.3698	1.1931	1.0672	0.7896	0.5729	0.4116	1.21003	0.591367	-1.03292	0.010559	0.032337	yes	--	PREDICTED: protein disulfide-isomerase SCO2 [Ipomoea nil]	-	-	-	-	-	-	-
Unigene0002311	55.6667	169.667	3.6242	4.4895	3.4145	15.0779	10.8682	10.8829	3.84273	12.2763	1.67567	1.95313e-09	2.64858e-08	yes	FTSH2	PREDICTED: ATP-dependent zinc metalloprotease FTSH 2, chloroplastic-like [Malus domestica]	-	-	-	-	-	GO:0097367//carbohydrate derivative binding;GO:0003824//catalytic activity;GO:0001882//nucleoside binding;GO:0017111//nucleoside-triphosphatase activity;GO:0005488//binding;GO:0032550//purine ribonucleoside binding;GO:1901363//heterocyclic compound binding;GO:0016817//hydrolase activity, acting on acid anhydrides;GO:0097159//organic cyclic compound binding;GO:0016462//pyrophosphatase activity;GO:…	GO:0008152//metabolic process;GO:0044238//primary metabolic process;GO:0019538//protein metabolic process;GO:0009987//cellular process;GO:0043170//macromolecule metabolic process;GO:0044763//single-organism cellular process;GO:0071704//organic substance metabolic process;GO:0044699//single-organism process
Unigene0002321	754.667	147.667	29.5804	29.0566	24.0496	6.1756	6.0876	4.6643	27.5622	5.6425	-2.28828	4.03187e-28	2.8456e-26	yes	--	PREDICTED: histone-lysine N-methyltransferase SETD1A [Cucumis sativus]	-	-	-	-	-	-	-
Unigene0002323	6.33333	0	1.2547	0.7172	0	0	0	0	0.6573	0.001	-9.36041	0.0068003	0.0223346	yes	--	--	-	-	-	-	-	-	-
Unigene0002324	44.6667	9	0.9344	1.0036	0.4772	0.1942	0.0939	0.2243	0.805067	0.1708	-2.2368	8.61136e-06	6.28582e-05	yes	--	--	-	-	-	-	-	-	-
Unigene0002326	108	20	4.3965	5.8747	2.7176	1.08	0.7522	0.7068	4.3296	0.846333	-2.35494	1.7138e-09	2.34375e-08	yes	--	Pollen_Ole_e_I domain-containing protein [Cephalotus follicularis]	-	-	-	-	-	-	-
Unigene0002327	12	2	1.1099	1.0039	0.9977	0.2768	0.1785	0.0888	1.03717	0.181367	-2.51567	0.00100446	0.00434727	yes	--	--	-	-	-	-	-	-	-
Unigene0002329	0	12.6667	0	0	0	1.0397	0.6508	0.5886	0.001	0.7597	9.56929	3.97487e-07	3.77715e-06	yes	RpL10	60S ribosomal protein L10 [Anthurium amnicola]	Genetic Information Processing	Translation	ko03010//Ribosome	K02866	-	-	-
Unigene0002330	19.6667	3	0.226	0.9598	1.0806	0	0.2363	0.1176	0.755467	0.117967	-2.67899	0.00176764	0.00708368	yes	--	--	-	-	-	-	-	-	-
Unigene0002332	9	0.333333	1.1947	0.5403	0.7811	0.0993	0	0	0.8387	0.0331	-4.66325	0.000198854	0.00104524	yes	--	--	-	-	-	-	-	-	-
Unigene0002339	60.3333	235	1.3387	1.9434	1.2379	5.8415	6.0658	6.5243	1.50667	6.14387	2.02779	1.22854e-14	3.07143e-13	yes	RMA1H1	PREDICTED: E3 ubiquitin-protein ligase RMA1H1-like [Sesamum indicum]	Genetic Information Processing	Folding, sorting and degradation	ko04141//Protein processing in endoplasmic reticulum	K10666	-	-	-
Unigene0002340	13.3333	2	0.6023	0.7512	0.8726	0.3551	0	0	0.742033	0.118367	-2.64822	0.0040082	0.0142618	yes	--	--	-	-	-	-	-	-	-
Unigene0002343	397	162.333	4.8424	4.6291	2.3156	1.3538	2.0521	1.6517	3.92903	1.68587	-1.22068	3.10237e-05	0.000199443	yes	HAK5	potassium transporter-like protein [Medicago truncatula]	-	-	-	-	GO:0031224//intrinsic component of membrane;GO:0016020//membrane;GO:0044425//membrane part	GO:0015075//ion transmembrane transporter activity;GO:0005215//transporter activity;GO:0022857//transmembrane transporter activity;GO:0022891//substrate-specific transmembrane transporter activity;GO:0008324//cation transmembrane transporter activity;GO:0022890//inorganic cation transmembrane transporter activity;GO:0022892//substrate-specific transporter activity;GO:0046873//metal ion transmembr…	GO:0051179//localization;GO:0034220//ion transmembrane transport;GO:1902578//single-organism localization;GO:0006810//transport;GO:0006811//ion transport;GO:0044765//single-organism transport;GO:0055085//transmembrane transport;GO:0044699//single-organism process;GO:0030001//metal ion transport;GO:0009987//cellular process;GO:0051234//establishment of localization;GO:0006812//cation transport;GO:…
Unigene0002344	63	18	3.9289	4.6465	4.3899	0.8786	1.2749	1.6911	4.32177	1.28153	-1.75375	2.45142e-06	1.99757e-05	yes	--	--	-	-	-	-	-	-	-
Unigene0002350	21.3333	1.66667	1.4024	1.6913	0.3438	0.2332	0	0.0561	1.14583	0.0964333	-3.57072	7.18957e-05	0.000422115	yes	--	--	-	-	-	-	-	-	-
Unigene0002355	124.333	39.6667	3.8254	3.5041	3.1217	1.4681	0.8116	1.2111	3.48373	1.1636	-1.58204	2.48175e-07	2.43987e-06	yes	--	--	-	-	-	-	-	-	-
Unigene0002357	368.667	710.333	14.4674	17.2931	11.4554	28.9268	33.0935	25.2159	14.4053	29.0787	1.01336	8.08936e-07	7.25919e-06	yes	--	PREDICTED: calmodulin-binding protein 60 A-like [Daucus carota subsp. sativus] [Daucus carota]	-	-	-	-	-	-	-
Unigene0002368	31.3333	718	1.6447	1.1721	0.7148	24.4434	30.5644	29.8226	1.1772	28.2768	4.58619	4.33176e-62	1.48758e-59	yes	ERF003	PREDICTED: ethylene-responsive transcription factor ERF003 [Malus domestica]	-	-	-	-	-	-	GO:0009719//response to endogenous stimulus;GO:0051716//cellular response to stimulus;GO:0009059//macromolecule biosynthetic process;GO:0007154//cell communication;GO:0010467//gene expression;GO:0034645//cellular macromolecule biosynthetic process;GO:0009987//cellular process;GO:0009755//hormone-mediated signaling pathway;GO:0044763//single-organism cellular process;GO:0008152//metabolic process;…
Unigene0002371	117	20.3333	1.6115	1.6403	1.1679	0.3781	0.1698	0.2599	1.47323	0.269267	-2.45188	7.85986e-12	1.45211e-10	yes	--	--	-	-	-	-	-	-	-
Unigene0002381	25.6667	9.33333	1.6032	2.319	2.0276	0.5776	0.3991	1.2706	1.98327	0.7491	-1.40465	0.0101596	0.0313039	yes	--	--	-	-	-	-	-	-	-
Unigene0002388	69.6667	30.3333	6.8007	7.5645	4.9794	1.3907	3.075	4.3018	6.4482	2.9225	-1.14169	0.00494056	0.0170256	yes	--	--	-	-	-	-	-	-	-
Unigene0002389	85	17.6667	1.1487	1.1393	1.3394	0.2725	0.1465	0.3643	1.20913	0.2611	-2.2113	2.46498e-09	3.30104e-08	yes	--	--	-	-	-	-	-	-	-
Unigene0002401	2894	858	28.6836	27.9454	19.2554	8.2806	7.1034	8.1946	25.2948	7.85953	-1.68633	7.8837e-19	2.85961e-17	yes	--	PREDICTED: universal stress protein PHOS34 [Daucus carota subsp. sativus] [Daucus carota]	-	-	-	-	-	-	-
Unigene0002405	17	0.333333	0.8838	0.5271	0.5715	0	0	0.04	0.6608	0.0133333	-5.6311	1.02174e-07	1.07579e-06	yes	--	--	-	-	-	-	-	-	-
Unigene0002407	26.3333	10	1.5694	1.0914	1.3984	0.8208	0.4764	0.316	1.35307	0.537733	-1.33127	0.00824938	0.0262759	yes	--	EKC/KEOPS complex, subunit Pcc1 [Corchorus capsularis]	-	-	-	-	-	-	-
Unigene0002414	61	12.3333	2.6429	1.8068	1.208	0.3986	0.5463	0.2557	1.8859	0.4002	-2.23646	9.99544e-07	8.81922e-06	yes	--	--	-	-	-	-	-	-	-
Unigene0002419	9.66667	0.666667	0.8411	0.7608	0.275	0.1399	0	0	0.625633	0.0466333	-3.74588	0.00110512	0.00472287	yes	--	--	-	-	-	-	-	-	-
Unigene0002427	190	937	2.2771	3.2557	2.7234	12.2131	15.9777	14.2264	2.75207	14.1391	2.3611	5.20613e-30	4.15242e-28	yes	PHR1	PREDICTED: deoxyribodipyrimidine photo-lyase isoform X2 [Daucus carota subsp. sativus] [Daucus carota]	-	-	-	-	GO:0043231//intracellular membrane-bounded organelle;GO:0043227//membrane-bounded organelle;GO:0043226//organelle;GO:0005623//cell;GO:0005622//intracellular;GO:0043229//intracellular organelle;GO:0044464//cell part;GO:0044424//intracellular part	GO:0016829//lyase activity;GO:0003824//catalytic activity;GO:0003913//DNA photolyase activity;GO:1901363//heterocyclic compound binding;GO:0003676//nucleic acid binding;GO:0097159//organic cyclic compound binding;GO:0016830//carbon-carbon lyase activity;GO:0005488//binding	GO:0009628//response to abiotic stimulus;GO:0071704//organic substance metabolic process;GO:0044260//cellular macromolecule metabolic process;GO:1901360//organic cyclic compound metabolic process;GO:0009987//cellular process;GO:0044710//single-organism metabolic process;GO:0009411//response to UV;GO:0006807//nitrogen compound metabolic process;GO:0044763//single-organism cellular process;GO:00081…
Unigene0002428	599.667	258	10.9199	9.4314	11.6197	4.5963	4.7392	4.9513	10.657	4.76227	-1.16208	7.34154e-10	1.05394e-08	yes	TCP15	PREDICTED: transcription factor TCP15 [Vitis vinifera]	-	-	-	-	-	-	-
Unigene0002429	446.333	1038.67	6.4368	6.6334	6.5464	13.6488	15.5329	18.2961	6.53887	15.8259	1.27518	1.20555e-12	2.44327e-11	yes	DDB_G0284757	PREDICTED: OTU domain-containing protein DDB_G0284757-like isoform X3 [Juglans regia]	-	-	-	-	-	-	-
Unigene0002432	5	25.6667	0.1295	0.2031	0.055	0.672	0.7313	0.7006	0.1292	0.7013	2.44043	9.49893e-06	6.86479e-05	yes	NHX3	PREDICTED: sodium/hydrogen exchanger 1-like isoform X3 [Juglans regia]	-	-	-	-	-	-	-
Unigene0002433	30.6667	9	1.3941	0.8196	1.0367	0.452	0.4009	0.145	1.08347	0.332633	-1.70365	0.00112743	0.00480436	yes	--	--	-	-	-	-	-	-	-
Unigene0002434	31.3333	6.33333	0.8338	1.492	1.1169	0.4702	0.1516	0.1131	1.14757	0.244967	-2.22792	0.000133726	0.000733902	yes	--	--	-	-	-	-	-	-	-
Unigene0002436	63.3333	17	4.2359	3.9562	4.5705	1.4308	0.8997	1.2392	4.2542	1.1899	-1.83805	3.68762e-07	3.52223e-06	yes	--	plant regulator RWP-RK family protein [Medicago truncatula]	-	-	-	-	-	-	-
Unigene0002444	6.66667	0.333333	0.075	0.404	0.2787	0.0405	0	0	0.252567	0.0135	-4.22563	0.00427255	0.0150551	yes	SEOA	PREDICTED: protein SIEVE ELEMENT OCCLUSION B-like [Daucus carota subsp. sativus] [Daucus carota]	-	-	-	-	-	-	-
Unigene0002448	51.3333	1.66667	0.968	1.1461	1.0283	0	0.0422	0.0629	1.04747	0.0350333	-4.90203	5.32756e-17	1.66533e-15	yes	PME33	PREDICTED: probable pectinesterase/pectinesterase inhibitor 60 [Daucus carota subsp. sativus] [Daucus carota]	Metabolism	Carbohydrate metabolism;Global and Overview	ko01100//Metabolic pathways;ko00500//Starch and sucrose metabolism;ko00040//Pentose and glucuronate interconversions	K01051	-	-	-
Unigene0002452	48.6667	16.3333	1.3535	0.8514	0.2308	0.4515	0.1747	0.2433	0.8119	0.289833	-1.48608	0.0123661	0.0367897	yes	--	--	-	-	-	-	-	-	-
Unigene0002454	3249	1171.33	19.5647	22.6216	20.1473	5.7257	7.6805	9.9552	20.7779	7.78713	-1.41588	1.91004e-12	3.77917e-11	yes	N	PREDICTED: TMV resistance protein N-like [Vitis vinifera]	-	-	-	-	-	-	-
Unigene0002465	53	0	1.1726	0.9742	2.0041	0	0	0	1.38363	0.001	-10.4342	4.61274e-19	1.70738e-17	yes	At4g22080	PREDICTED: probable pectate lyase 16 [Capsicum annuum]	Metabolism	Carbohydrate metabolism	ko00040//Pentose and glucuronate interconversions	K01728	-	GO:0005488//binding;GO:0043169//cation binding;GO:0003824//catalytic activity;GO:0016837//carbon-oxygen lyase activity, acting on polysaccharides;GO:0016835//carbon-oxygen lyase activity;GO:0043167//ion binding;GO:0016829//lyase activity	GO:1901575//organic substance catabolic process;GO:0005976//polysaccharide metabolic process;GO:0008152//metabolic process;GO:0016052//carbohydrate catabolic process;GO:0009057//macromolecule catabolic process;GO:0009056//catabolic process;GO:0043170//macromolecule metabolic process;GO:0044238//primary metabolic process;GO:0071704//organic substance metabolic process;GO:0000272//polysaccharide ca…
Unigene0002466	4	0	0.6474	0.2719	0.1965	0	0	0	0.371933	0.001	-8.5389	0.00723369	0.0235209	yes	ABCB15	AAA+ ATPase domain-containing protein [Cynara cardunculus var. scolymus] [Cynara cardunculus]	Environmental Information Processing	Membrane transport	ko02010//ABC transporters	K05658	GO:0044425//membrane part;GO:0016020//membrane;GO:0031224//intrinsic component of membrane	GO:0017111//nucleoside-triphosphatase activity;GO:0022857//transmembrane transporter activity;GO:0097367//carbohydrate derivative binding;GO:0032549//ribonucleoside binding;GO:0032550//purine ribonucleoside binding;GO:0097159//organic cyclic compound binding;GO:0016787//hydrolase activity;GO:0015405//P-P-bond-hydrolysis-driven transmembrane transporter activity;GO:0036094//small molecule binding;…	GO:0044699//single-organism process;GO:0051179//localization;GO:0051234//establishment of localization;GO:0044763//single-organism cellular process;GO:0009987//cellular process
Unigene0002467	14	3.66667	0.7695	0.4113	0.2973	0.2646	0.0731	0.0728	0.4927	0.136833	-1.84829	0.0135937	0.0398365	yes	--	cysteine-rich RLK RECEPTOR-like protein kinase [Citrus limon]	-	-	-	-	-	-	-
Unigene0002475	103	36.6667	2.6472	3.647	1.8378	1.2465	0.7125	1.0905	2.71067	1.0165	-1.41504	8.72366e-05	0.000500925	yes	TULP1	F-box domain, cyclin-like protein [Cynara cardunculus var. scolymus] [Cynara cardunculus]	-	-	-	-	-	-	-
Unigene0002476	13	2	1.3897	1.1215	0.6948	0.0884	0.2564	0.1701	1.06867	0.171633	-2.63841	0.000796589	0.00355142	yes	--	--	-	-	-	-	-	-	-
Unigene0002481	13.3333	0	0.728	0.908	1.0547	0	0	0	0.8969	0.001	-9.8088	1.9642e-07	1.9689e-06	yes	--	--	-	-	-	-	-	-	-
Unigene0002483	3.66667	0	0.4625	0.4532	0.0983	0	0	0	0.338	0.001	-8.40088	0.0113762	0.0343475	yes	--	hypothetical protein VITISV_013346 [Vitis vinifera]	-	-	-	-	-	-	-
Unigene0002484	45.6667	7.66667	0.9729	1.1332	0.4095	0.0794	0.2495	0.1146	0.838533	0.147833	-2.5039	7.0543e-06	5.24578e-05	yes	--	--	-	-	-	-	-	-	-
Unigene0002488	16	2.66667	0.5098	0.3331	0.8305	0.0735	0.0355	0.1768	0.5578	0.0952667	-2.5497	0.000725251	0.00327192	yes	--	--	-	-	-	-	-	-	-
Unigene0002489	32.6667	4	1.5011	0.7505	0.7811	0.0662	0.1281	0.1912	1.0109	0.1285	-2.9758	6.27375e-07	5.74386e-06	yes	--	--	-	-	-	-	-	-	-
Unigene0002496	31.3333	15	1.606	1.6229	1.5462	0.8679	0.9446	0.5742	1.5917	0.795567	-1.00051	0.0177395	0.0496667	yes	UBC11	ubiquitin-conjugating enzyme, partial [Plantago major]	Genetic Information Processing	Folding, sorting and degradation	ko04141//Protein processing in endoplasmic reticulum;ko04120//Ubiquitin mediated proteolysis	K06689	-	-	-
Unigene0002499	379.667	3953.33	5.872	7.6191	7.2304	69.3104	79.5364	75.7055	6.90717	74.8508	3.43785	2.36909e-82	1.83054e-79	yes	RD21A	cysteine protease [Daucus carota]	-	-	-	-	-	-	-
Unigene0002502	6.33333	0	0.8044	0.6897	0.4273	0	0	0	0.640467	0.001	-9.32298	0.000339243	0.00167652	yes	--	--	-	-	-	-	-	-	-
Unigene0002507	10.6667	2	0.3856	0.8187	0.8876	0.1389	0.1344	0.1337	0.6973	0.135667	-2.36171	0.0045401	0.015851	yes	--	--	-	-	-	-	-	-	-
Unigene0002508	6	30.3333	0.1195	0.0585	0.9521	0.7749	2.249	2.6723	0.3767	1.89873	2.33355	0.00333666	0.0122103	yes	--	dehydration responsive protein, partial [Corchorus olitorius]	-	-	-	-	-	-	-
Unigene0002522	13	2.33333	2.275	1.408	1.0177	0.3883	0	0.4982	1.5669	0.2955	-2.40668	0.0034027	0.0124177	yes	--	--	-	-	-	-	-	-	-
Unigene0002528	13.6667	2.66667	0.355	0.6957	1.0776	0.1644	0.1591	0.1055	0.709433	0.143	-2.31065	0.00237521	0.00913449	yes	--	--	-	-	-	-	-	-	-
Unigene0002531	469.333	219.333	6.0861	5.5586	4.6846	2.7306	2.6896	2.5562	5.4431	2.6588	-1.03365	2.30728e-07	2.28501e-06	yes	FBL11	PREDICTED: BTB/POZ domain-containing protein FBL11 isoform X1 [Daucus carota subsp. sativus] [Daucus carota]	-	-	-	-	-	-	-
Unigene0002535	0.666667	44.3333	0	0	0.0537	0.8748	1.0313	1.6311	0.0179	1.17907	6.04154	2.07879e-15	5.64624e-14	yes	AOP1	PREDICTED: probable 2-oxoglutarate-dependent dioxygenase AOP1 [Vitis vinifera]	-	-	-	-	-	GO:0016491//oxidoreductase activity;GO:0003824//catalytic activity	-
Unigene0002550	429	178.333	9.3907	10.133	9.2489	3.6063	4.2973	4.5508	9.59087	4.15147	-1.20804	2.98701e-09	3.95021e-08	yes	CPK30	PREDICTED: calcium-dependent protein kinase 10-like isoform X2 [Daucus carota subsp. sativus] [Daucus carota]	Organismal Systems	Environmental adaptation	ko04626//Plant-pathogen interaction	K13412	-	-	-
Unigene0002552	356.333	143.333	3.9016	3.9045	3.4064	1.3347	1.443	1.9213	3.7375	1.56633	-1.25468	2.89849e-08	3.33181e-07	yes	APC11	PREDICTED: anaphase-promoting complex subunit 11 [Populus euphratica]	Genetic Information Processing	Folding, sorting and degradation	ko04120//Ubiquitin mediated proteolysis	K03358	-	-	-
Unigene0002555	28.3333	13	0.7505	0.7828	0.5401	0.2878	0.3544	0.3525	0.691133	0.331567	-1.05967	0.0177081	0.0495973	yes	--	DUF639 domain-containing protein [Cephalotus follicularis]	-	-	-	-	-	-	-
Unigene0002567	874.333	2290.33	8.0506	8.8253	7.4886	20.2938	20.4488	25.8108	8.1215	22.1845	1.44973	4.28834e-17	1.35302e-15	yes	At4g27290	PREDICTED: G-type lectin S-receptor-like serine/threonine-protein kinase At4g27290 [Daucus carota subsp. sativus] [Daucus carota]	-	-	-	-	-	-	-
Unigene0002589	30.3333	7.66667	0.6056	0.639	0.9155	0.2014	0.3166	0.0485	0.720033	0.188833	-1.93095	0.000688348	0.0031252	yes	--	--	-	-	-	-	-	-	-
Unigene0002597	1509.33	597.333	9.3311	8.3417	8.3798	3.0589	3.6068	4.061	8.6842	3.57557	-1.28022	1.97851e-13	4.36265e-12	yes	SCAR3	PREDICTED: protein SCAR3-like [Daucus carota subsp. sativus] [Daucus carota]	-	-	-	-	-	-	-
Unigene0002598	77	24	3.2382	3.4543	2.8741	0.7975	1.5858	0.7248	3.18887	1.03603	-1.62197	1.17487e-05	8.32286e-05	yes	RPL13AC	60S ribosomal protein L13a [Glycine soja]	Genetic Information Processing	Translation	ko03010//Ribosome	K02872	GO:0044464//cell part;GO:0043232//intracellular non-membrane-bounded organelle;GO:0044444//cytoplasmic part;GO:0005623//cell;GO:0044391//ribosomal subunit;GO:0005622//intracellular;GO:0030529//intracellular ribonucleoprotein complex;GO:0044422//organelle part;GO:0043226//organelle;GO:0043228//non-membrane-bounded organelle;GO:0043229//intracellular organelle;GO:0032991//macromolecular complex;GO:…	-	GO:0008152//metabolic process;GO:0071704//organic substance metabolic process;GO:0043170//macromolecule metabolic process;GO:0010467//gene expression
Unigene0002599	29.6667	3.66667	0.6095	0.4853	0.6273	0.0618	0.0597	0.0991	0.574033	0.0735333	-2.96466	7.77458e-08	8.36032e-07	yes	COR413PM2	PREDICTED: cold-regulated 413 plasma membrane protein 2 [Ricinus communis]	-	-	-	-	GO:0043227//membrane-bounded organelle;GO:0016020//membrane;GO:0044425//membrane part;GO:0043226//organelle;GO:0044422//organelle part;GO:0031224//intrinsic component of membrane;GO:0031090//organelle membrane	-	-
Unigene0002600	70	176.667	1.0608	1.5917	0.8452	2.8306	2.617	3.8103	1.1659	3.08597	1.40428	3.39546e-06	2.69518e-05	yes	POPTRDRAFT_821063	tRNA-synt_2c domain-containing protein/DHHA1 domain-containing protein/tRNA_SAD domain-containing protein [Cephalotus follicularis]	Genetic Information Processing	Translation	ko00970//Aminoacyl-tRNA biosynthesis	K01872	-	GO:0005488//binding	-
Unigene0002601	26	8.33333	1.2105	1.1862	0.6638	0.5065	0.2042	0.3249	1.02017	0.3452	-1.5633	0.00379567	0.0136206	yes	--	--	-	-	-	-	-	-	-
Unigene0002607	118.667	227.333	1.2984	1.1327	0.5606	2.3993	2.2597	1.3854	0.997233	2.0148	1.01463	0.0020433	0.00802656	yes	ndhB1	NADH-plastoquinone oxidoreductase subunit 2 (plastid) [Physalis peruviana]	Metabolism	Energy metabolism;Global and Overview	ko01100//Metabolic pathways;ko00190//Oxidative phosphorylation	K05573	-	-	-
Unigene0002609	157.333	48.3333	4.9207	2.6969	2.3037	0.9916	0.9811	1.2146	3.3071	1.06243	-1.63819	1.57631e-06	1.33951e-05	yes	--	--	-	-	-	-	-	-	-
Unigene0002613	4.66667	48	0.3447	0.0614	0.0333	1.1176	2.064	1.5644	0.146467	1.582	3.43311	1.18674e-08	1.44262e-07	yes	--	--	-	-	-	-	-	-	-
Unigene0002619	757.333	169	10.5377	10.2262	4.9796	1.8312	1.677	2.5259	8.58117	2.01137	-2.093	3.8825e-13	8.30427e-12	yes	ROMT	PREDICTED: trans-resveratrol di-O-methyltransferase-like [Solanum pennellii]	-	-	-	-	-	-	-
Unigene0002621	82	31.3333	2.8389	2.6958	1.7101	0.6959	0.8875	1.3091	2.41493	0.964167	-1.32463	0.000268976	0.00136535	yes	--	--	-	-	-	-	-	-	-
Unigene0002623	402.333	182.667	13.6249	16.6887	16.5079	8.8111	6.683	6.6881	15.6072	7.39407	-1.07777	6.83585e-07	6.21477e-06	yes	--	--	-	-	-	-	-	-	-
Unigene0002624	8.33333	0.666667	0.4483	0.2745	0.7143	0	0.1172	0	0.479033	0.0390667	-3.61612	0.00198957	0.00785003	yes	--	--	-	-	-	-	-	-	-
Unigene0002625	52.6667	13.6667	1.0115	0.8122	0.403	0.167	0.1616	0.2777	0.742233	0.2021	-1.8768	6.47653e-05	0.000384451	yes	--	--	-	-	-	-	-	-	-
Unigene0002626	9.33333	0	0.737	0.4444	0.4216	0	0	0	0.534333	0.001	-9.0616	2.08111e-05	0.000139536	yes	--	--	-	-	-	-	-	-	-
Unigene0002627	30.3333	3.33333	1.0642	1.6044	1.0871	0.177	0.1284	0.1277	1.2519	0.144367	-3.11631	5.31369e-08	5.85667e-07	yes	--	--	-	-	-	-	-	-	-
Unigene0002629	8.66667	1.33333	0.3999	0.849	0.4956	0.2161	0	0.0693	0.5815	0.0951333	-2.61176	0.00876133	0.0276407	yes	--	--	-	-	-	-	-	-	-
Unigene0002632	108.667	47	2.4116	1.2487	0.8298	0.4147	0.4728	1.1402	1.4967	0.6759	-1.1469	0.0136026	0.0398594	yes	--	--	-	-	-	-	-	-	-
Unigene0002634	224	94.6667	7.3139	6.9716	4.9886	1.8764	3.3625	3.2563	6.4247	2.83173	-1.18194	4.06034e-05	0.000253842	yes	PUX10	PREDICTED: PXMP2/4 family protein 2 isoform X2 [Theobroma cacao]	Cellular Processes	Transport and catabolism	ko04146//Peroxisome	K13348	-	-	-
Unigene0002641	31	9.33333	2.489	3.0487	1.7353	0.8407	0.6506	0.8091	2.42433	0.7668	-1.66067	0.000542646	0.00253459	yes	--	BnaC03g44040D [Brassica napus]	Cellular Processes	Transport and catabolism	ko04146//Peroxisome	K13348	-	-	-
Unigene0002643	54.3333	25.3333	5.6614	3.159	4.1768	1.3598	1.5621	3.3534	4.3324	2.09177	-1.05044	0.0150535	0.0433978	yes	--	AAA+ ATPase domain-containing protein [Cynara cardunculus var. scolymus] [Cynara cardunculus]	-	-	-	-	-	-	-
Unigene0002644	17	35	0.8665	0.443	0.6404	1.3844	1.1423	1.6458	0.649967	1.39083	1.09751	0.0100362	0.0309765	yes	At5g02830	PREDICTED: pentatricopeptide repeat-containing protein At5g02830, chloroplastic [Theobroma cacao]	-	-	-	-	-	-	-
Unigene0002648	107.333	39	1.4368	1.396	1.1254	0.2895	0.4711	0.7346	1.3194	0.4984	-1.40451	6.55874e-05	0.000388523	yes	At4g27290	PREDICTED: G-type lectin S-receptor-like serine/threonine-protein kinase At4g27290 [Daucus carota subsp. sativus] [Daucus carota]	-	-	-	-	-	GO:0016772//transferase activity, transferring phosphorus-containing groups;GO:0003824//catalytic activity;GO:0016740//transferase activity	GO:0009987//cellular process
Unigene0002649	834	326	14.8055	13.8578	9.3222	4.9051	4.7452	5.8967	12.6618	5.18233	-1.28881	1.63031e-09	2.23739e-08	yes	sym1	PREDICTED: protein Mpv17-like isoform X3 [Daucus carota subsp. sativus] [Daucus carota]	Cellular Processes	Transport and catabolism	ko04146//Peroxisome	K13348	-	-	-
Unigene0002651	6.33333	23.3333	0.526	0.5891	0.3193	2.1931	2.2002	1.1725	0.478133	1.85527	1.95614	0.00044374	0.00212631	yes	--	--	-	-	-	-	-	-	-
Unigene0002656	210	578.667	5.9653	5.6018	4.225	15.8505	13.4104	16.2883	5.26403	15.1831	1.52822	2.67336e-13	5.81872e-12	yes	--	Haloacid dehalogenase superfamily protein isoform 2 [Theobroma cacao]	Metabolism	Global and Overview;Lipid metabolism	ko01100//Metabolic pathways;ko00564//Glycerophospholipid metabolism	K01094	-	-	-
Unigene0002658	19	4.66667	0.4912	0.4211	0.2609	0.0442	0.107	0.149	0.391067	0.100067	-1.96645	0.00149023	0.00612142	yes	--	PREDICTED: protein AF-9 isoform X2 [Populus euphratica]	-	-	-	-	-	-	-
Unigene0002662	19	4	0.3505	0.5724	0.422	0.0758	0.1222	0.0972	0.4483	0.0984	-2.18773	0.000300394	0.00150475	yes	--	zf-RVT domain-containing protein [Cephalotus follicularis]	-	-	-	-	-	-	-
Unigene0002670	818	387	6.7623	5.8609	5.317	2.6735	3.1308	3.0468	5.98007	2.95037	-1.01927	2.02334e-08	2.37514e-07	yes	--	Nucleotidyl transferase domain-containing protein [Cynara cardunculus var. scolymus] [Cynara cardunculus]	-	-	-	-	-	-	-
Unigene0002671	21.3333	6.66667	0.4685	0.3672	0.3782	0.081	0.1567	0.1559	0.404633	0.1312	-1.62485	0.00205196	0.00805761	yes	--	--	-	-	-	-	-	-	-
Unigene0002675	221	85	6.7025	5.4411	6.7333	1.8187	2.2286	3.4713	6.2923	2.5062	-1.32809	2.61683e-06	2.12071e-05	yes	NRAMP2	PREDICTED: metal transporter Nramp2 [Daucus carota subsp. sativus] [Daucus carota]	-	-	-	-	-	-	GO:0051179//localization;GO:0051234//establishment of localization
Unigene0002680	630.667	266.333	40.0831	42.8361	43.7062	19.4139	20.9903	15.3176	42.2085	18.5739	-1.18425	1.12925e-09	1.58196e-08	yes	At3g51280	Tetratricopeptide-like helical [Corchorus capsularis]	-	-	-	-	-	-	-
Unigene0002684	379.333	781.667	22.2987	21.1493	25.4635	44.0793	51.4945	51.7855	22.9705	49.1198	1.09652	9.88168e-10	1.39565e-08	yes	PER63	PREDICTED: peroxidase 63-like [Nicotiana tomentosiformis]	Metabolism	Biosynthesis of other secondary metabolites;Global and Overview	ko01100//Metabolic pathways;ko01110//Biosynthesis of secondary metabolites;ko00940//Phenylpropanoid biosynthesis	K00430	-	-	-
Unigene0002686	86.6667	34.3333	4.4468	2.6423	5.4781	1.176	1.5829	2.362	4.18907	1.70697	-1.29519	0.00078317	0.00349917	yes	UBC22	ubiquitin conjugating enzyme S [Camellia oleifera]	Genetic Information Processing	Folding, sorting and degradation	ko04120//Ubiquitin mediated proteolysis	K10583	-	-	-
Unigene0002689	333.667	1198.67	5.5882	5.8798	3.9255	16.5525	17.1781	24.093	5.13117	19.2745	1.90934	3.6242e-18	1.24633e-16	yes	UBP23	PREDICTED: ubiquitin carboxyl-terminal hydrolase 23 isoform X1 [Daucus carota subsp. sativus] [Daucus carota]	-	-	-	-	-	GO:0003824//catalytic activity;GO:0016787//hydrolase activity;GO:0008233//peptidase activity;GO:0070011//peptidase activity, acting on L-amino acid peptides	GO:0044281//small molecule metabolic process;GO:1901360//organic cyclic compound metabolic process;GO:0006508//proteolysis;GO:0055086//nucleobase-containing small molecule metabolic process;GO:0051603//proteolysis involved in cellular protein catabolic process;GO:0008152//metabolic process;GO:0044238//primary metabolic process;GO:0006753//nucleoside phosphate metabolic process;GO:0006796//phospha…
Unigene0002690	587	212	7.5917	6.8281	4.9972	1.8563	2.116	3.3453	6.47233	2.4392	-1.40788	4.14202e-08	4.64674e-07	yes	N	PREDICTED: TMV resistance protein N-like [Citrus sinensis]	-	-	-	-	-	-	-
Unigene0002691	84.6667	20.3333	1.6056	1.2362	0.8224	0.2479	0.3148	0.3579	1.2214	0.306867	-1.99285	1.38648e-07	1.4294e-06	yes	--	Retrovirus-related Pol polyprotein from transposon TNT 1-94 [Cajanus cajan]	Metabolism;Genetic Information Processing	Global and Overview;Translation	ko01100//Metabolic pathways;ko00970//Aminoacyl-tRNA biosynthesis	K01886	-	-	-
Unigene0002697	591.667	1168.67	4.6604	4.0706	3.7134	7.6084	6.4031	11.5999	4.14813	8.53713	1.04129	3.36769e-06	2.67486e-05	yes	--	--	-	-	-	-	-	-	-
Unigene0002703	176.667	52.6667	1.5677	1.3199	1.1885	0.4771	0.366	0.4275	1.3587	0.423533	-1.68168	4.18509e-10	6.22993e-09	yes	SECY	PREDICTED: preprotein translocase subunit SCY1, chloroplastic isoform X2 [Jatropha curcas]	Genetic Information Processing;Cellular Processes	Folding, sorting and degradation;Transport and catabolism	ko04141//Protein processing in endoplasmic reticulum;ko04145//Phagosome;ko03060//Protein export	K10956	GO:0031224//intrinsic component of membrane;GO:0044444//cytoplasmic part;GO:0005622//intracellular;GO:0043226//organelle;GO:0044464//cell part;GO:0044434//chloroplast part;GO:0005623//cell;GO:0044435//plastid part;GO:0016020//membrane;GO:0009536//plastid;GO:0044422//organelle part;GO:0005737//cytoplasm;GO:0044425//membrane part;GO:0043229//intracellular organelle;GO:0044424//intracellular part;GO…	-	GO:0009058//biosynthetic process;GO:0046483//heterocycle metabolic process;GO:1901576//organic substance biosynthetic process;GO:0044260//cellular macromolecule metabolic process;GO:0071704//organic substance metabolic process;GO:0061024//membrane organization;GO:0090304//nucleic acid metabolic process;GO:0016070//RNA metabolic process;GO:0006996//organelle organization;GO:0006139//nucleobase-con…
Unigene0002705	32.3333	13.6667	1.074	0.7755	0.9308	0.6721	0.3251	0.2352	0.926767	0.4108	-1.17377	0.0144657	0.0419744	yes	--	--	-	-	-	-	-	-	-
Unigene0002707	284.667	639.333	6.8357	6.3172	4.4573	14.6884	15.6859	11.0914	5.87007	13.8219	1.23551	2.71844e-08	3.13504e-07	yes	Os03g0255100	beta-galactosidase [Diospyros kaki]	-	-	-	-	GO:0005623//cell;GO:0071944//cell periphery;GO:0044464//cell part;GO:0005576//extracellular region;GO:0030312//external encapsulating structure	GO:0004553//hydrolase activity, hydrolyzing O-glycosyl compounds;GO:0016787//hydrolase activity;GO:0015925//galactosidase activity;GO:0005488//binding;GO:0003824//catalytic activity;GO:0016798//hydrolase activity, acting on glycosyl bonds	GO:0044238//primary metabolic process;GO:0008152//metabolic process
Unigene0002708	660.333	275	12.3221	12.2936	12.8136	4.9164	4.873	6.4184	12.4764	5.4026	-1.20748	2.82986e-10	4.30674e-09	yes	CYPRO1	PREDICTED: cyprosin-like [Daucus carota subsp. sativus] [Daucus carota]	-	-	-	-	-	GO:0004175//endopeptidase activity;GO:0016787//hydrolase activity;GO:0008233//peptidase activity;GO:0003824//catalytic activity;GO:0070011//peptidase activity, acting on L-amino acid peptides	GO:0043170//macromolecule metabolic process;GO:0019538//protein metabolic process;GO:0071704//organic substance metabolic process;GO:0008152//metabolic process;GO:0044238//primary metabolic process
Unigene0002709	42	9.33333	0.7564	1.223	0.4018	0.2044	0.2768	0.0787	0.793733	0.186633	-2.08845	0.000235323	0.0012127	yes	--	Retrovirus-related Pol polyprotein from transposon TNT 1-94, partial [Noccaea caerulescens]	Genetic Information Processing	Translation;Folding, sorting and degradation	ko03018//RNA degradation;ko03008//Ribosome biogenesis in eukaryotes	K12619	-	-	-
Unigene0002710	1555	288	16.0265	15.7692	12.7371	2.3301	2.7583	3.5112	14.8443	2.86653	-2.37253	2.9946e-31	2.56502e-29	yes	NORK	PREDICTED: nodulation receptor kinase-like [Daucus carota subsp. sativus] [Daucus carota]	-	-	-	-	-	GO:0016740//transferase activity;GO:0016772//transferase activity, transferring phosphorus-containing groups;GO:0016301//kinase activity;GO:0003824//catalytic activity	GO:0008152//metabolic process;GO:0009987//cellular process;GO:0044237//cellular metabolic process;GO:0006796//phosphate-containing compound metabolic process;GO:0006793//phosphorus metabolic process
Unigene0002712	53.6667	113.667	2.4498	2.5771	0.7655	3.8161	3.88	5.2464	1.9308	4.31417	1.15988	0.00330016	0.0120971	yes	FPP6	PREDICTED: filament-like plant protein 4 isoform X2 [Nicotiana tomentosiformis]	-	-	-	-	-	-	-
Unigene0002714	122.333	41.6667	5.8575	4.1508	2.1798	0.6796	1.7993	1.8588	4.0627	1.4459	-1.49047	0.000631996	0.0028999	yes	--	--	-	-	-	-	-	-	-
Unigene0002729	417.333	1110.33	2.6006	2.5655	2.1942	6.0055	6.424	7.9884	2.45343	6.80597	1.472	2.21053e-15	5.97779e-14	yes	TPR4	PREDICTED: topless-related protein 4 isoform X2 [Daucus carota subsp. sativus] [Daucus carota]	-	-	-	-	-	-	-
Unigene0002730	180	85.6667	2.9383	2.7503	2.283	1.6591	1.0241	1.2925	2.6572	1.32523	-1.00366	0.000175537	0.000934864	yes	--	PREDICTED: methyltransferase-like protein 1 [Daucus carota subsp. sativus] [Daucus carota]	-	-	-	-	-	-	-
Unigene0002731	262.667	120.333	5.7134	4.2655	4.4898	2.4506	1.6879	2.7734	4.8229	2.30397	-1.06578	3.62869e-05	0.000229409	yes	HD1	PREDICTED: homeobox protein HD1 [Citrus sinensis]	-	-	-	-	GO:0005623//cell;GO:0043227//membrane-bounded organelle;GO:0005622//intracellular;GO:0043226//organelle;GO:0043229//intracellular organelle;GO:0044464//cell part;GO:0043231//intracellular membrane-bounded organelle;GO:0044424//intracellular part	GO:0001071//nucleic acid binding transcription factor activity;GO:0003676//nucleic acid binding;GO:0003677//DNA binding;GO:1901363//heterocyclic compound binding;GO:0097159//organic cyclic compound binding;GO:0005488//binding	GO:0000904//cell morphogenesis involved in differentiation;GO:0006355//regulation of transcription, DNA-templated;GO:1902589//single-organism organelle organization;GO:0048364//root development;GO:0071554//cell wall organization or biogenesis;GO:0048856//anatomical structure development;GO:0010468//regulation of gene expression;GO:0019219//regulation of nucleobase-containing compound metabolic pr…
Unigene0002740	7564.33	2683.33	43.4617	50.8346	53.0064	20.7592	18.9111	14.7988	49.1009	18.1564	-1.43527	1.52398e-16	4.56375e-15	yes	--	Mammalian uncoordinated homology 13, domain 2 [Cynara cardunculus var. scolymus] [Cynara cardunculus]	-	-	-	-	-	-	-
Unigene0002754	126.667	51	3.0143	1.9495	2.7967	1.3032	1.1136	0.8361	2.58683	1.0843	-1.25442	4.43978e-05	0.00027467	yes	--	calcium homeostasis regulator CHoR1 [Solanum tuberosum]	-	-	-	-	GO:0044464//cell part;GO:0043229//intracellular organelle;GO:0005737//cytoplasm;GO:0005623//cell;GO:0043227//membrane-bounded organelle;GO:0009536//plastid;GO:0044435//plastid part;GO:0043231//intracellular membrane-bounded organelle;GO:0005622//intracellular;GO:0043226//organelle;GO:0044424//intracellular part;GO:0044444//cytoplasmic part;GO:0044422//organelle part;GO:0044446//intracellular orga…	-	GO:0008152//metabolic process;GO:0044763//single-organism cellular process;GO:0009987//cellular process;GO:0044699//single-organism process
Unigene0002756	921.333	380.333	15.3196	15.6845	14.7295	5.6373	7.2143	6.8027	15.2445	6.55143	-1.21841	6.6171e-12	1.23264e-10	yes	SUS2	PREDICTED: sucrose synthase 2-like [Raphanus sativus]	Metabolism	Carbohydrate metabolism;Global and Overview	ko01100//Metabolic pathways;ko00500//Starch and sucrose metabolism	K00695	-	-	-
Unigene0002757	1157	433.667	13.5931	12.5786	13.5536	4.3808	5.3122	5.7779	13.2418	5.15697	-1.3605	1.82308e-14	4.48228e-13	yes	At5g34940	PREDICTED: heparanase-like protein 3 [Daucus carota subsp. sativus] [Daucus carota]	Metabolism	Glycan biosynthesis and metabolism;Global and Overview	ko01100//Metabolic pathways;ko00531//Glycosaminoglycan degradation	K07964	GO:0000323//lytic vacuole;GO:0098588//bounding membrane of organelle;GO:0043229//intracellular organelle;GO:0043226//organelle;GO:0031090//organelle membrane;GO:0044437//vacuolar part;GO:0044422//organelle part;GO:0005774//vacuolar membrane;GO:0044446//intracellular organelle part;GO:0043227//membrane-bounded organelle;GO:0030312//external encapsulating structure;GO:0071944//cell periphery;GO:004…	GO:0003824//catalytic activity;GO:0016798//hydrolase activity, acting on glycosyl bonds;GO:0016787//hydrolase activity;GO:0004553//hydrolase activity, hydrolyzing O-glycosyl compounds	-
Unigene0002765	3762	10942	44.6308	54.7537	50.5661	147.953	154.504	151.996	49.9835	151.484	1.59964	2.06024e-25	1.22749e-23	yes	CM2	PREDICTED: chorismate mutase 2 isoform X2 [Jatropha curcas]	Metabolism	Amino acid metabolism;Global and Overview	ko01100//Metabolic pathways;ko01110//Biosynthesis of secondary metabolites;ko01130//Biosynthesis of antibiotics;ko01230//Biosynthesis of amino acids;ko00400//Phenylalanine, tyrosine and tryptophan biosynthesis	K01850	GO:0005737//cytoplasm;GO:0005622//intracellular;GO:0044424//intracellular part;GO:0044444//cytoplasmic part;GO:0005623//cell;GO:0044464//cell part	GO:0003824//catalytic activity	GO:0044238//primary metabolic process;GO:0071704//organic substance metabolic process;GO:0044283//small molecule biosynthetic process;GO:0044237//cellular metabolic process;GO:0006520//cellular amino acid metabolic process;GO:1901564//organonitrogen compound metabolic process;GO:0006082//organic acid metabolic process;GO:0046394//carboxylic acid biosynthetic process;GO:0043648//dicarboxylic acid …
Unigene0002766	23	5	1.4118	1.1621	1.3799	0.3662	0.2362	0.2937	1.31793	0.2987	-2.14151	6.64464e-05	0.000392889	yes	--	--	-	-	-	-	-	-	-
Unigene0002770	7.33333	0.333333	0.1688	1.5709	0.0896	0	0	0.0878	0.609767	0.0292667	-4.38093	0.0149649	0.0431876	yes	--	PREDICTED: disease resistance protein At4g27190-like [Daucus carota subsp. sativus] [Daucus carota]	-	-	-	-	-	-	-
Unigene0002771	24	0.333333	1.2921	1.8691	1.3074	0.0665	0	0	1.48953	0.0221667	-6.07032	1.5574e-10	2.44908e-09	yes	--	PREDICTED: disease resistance protein At4g27190-like isoform X3 [Gossypium raimondii]	-	-	-	-	-	-	-
Unigene0002775	354.333	137	10.3275	13.2292	8.4912	4.918	3.3178	4.7641	10.6826	4.3333	-1.30173	2.92817e-07	2.8452e-06	yes	ABF4	PREDICTED: ABSCISIC ACID-INSENSITIVE 5-like protein 5 [Daucus carota subsp. sativus] [Daucus carota]	Environmental Information Processing	Signal transduction	ko04075//Plant hormone signal transduction	K14432	-	-	-
Unigene0002776	7460.33	3283.33	51.2509	51.9293	53.794	22.731	25.311	23.848	52.3247	23.9633	-1.12666	1.80609e-14	4.44199e-13	yes	CSLD3	PREDICTED: cellulose synthase-like protein D3 [Daucus carota subsp. sativus] [Daucus carota]	-	-	-	-	GO:0016020//membrane;GO:0044425//membrane part;GO:0031224//intrinsic component of membrane	GO:0016759//cellulose synthase activity;GO:0016758//transferase activity, transferring hexosyl groups;GO:0016757//transferase activity, transferring glycosyl groups;GO:0016740//transferase activity;GO:0046527//glucosyltransferase activity;GO:0003824//catalytic activity	GO:0008152//metabolic process;GO:0030243//cellulose metabolic process;GO:0009987//cellular process;GO:0006073//cellular glucan metabolic process;GO:0005975//carbohydrate metabolic process;GO:0071704//organic substance metabolic process;GO:0044042//glucan metabolic process;GO:0044260//cellular macromolecule metabolic process;GO:0043170//macromolecule metabolic process;GO:0005976//polysaccharide me…
Unigene0002784	8.66667	0	0	0.5086	2.3159	0	0	0	0.9415	0.001	-9.87882	0.00301183	0.0111822	yes	--	--	-	-	-	-	-	-	-
Unigene0002785	54.3333	122	1.2877	1.1663	0.7462	2.4674	2.6114	2.4557	1.06673	2.5115	1.23535	2.03961e-05	0.00013699	yes	--	--	-	-	-	-	-	-	-
Unigene0002797	57	18	1.4196	1.3287	0.9004	0.6412	0.3766	0.1983	1.21623	0.405367	-1.58512	0.00035895	0.00176225	yes	--	--	-	-	-	-	-	-	-
Unigene0002800	14.3333	2.66667	0.833	1.3993	0.3161	0.2572	0.1244	0.1238	0.849467	0.168467	-2.33409	0.00377446	0.0135596	yes	--	--	-	-	-	-	-	-	-
Unigene0002809	69	7	2.7915	3.4458	1.271	0.5094	0.1516	0.1508	2.50277	0.2706	-3.20929	9.03022e-09	1.11528e-07	yes	--	--	-	-	-	-	-	-	-
Unigene0002815	46	21	1.4647	1.6184	1.2581	0.5052	0.7494	0.8104	1.44707	0.688333	-1.07195	0.00431706	0.015186	yes	--	--	-	-	-	-	-	-	-
Unigene0002818	527	172.333	8.7633	6.4464	4.4321	1.4942	1.9746	3.2354	6.54727	2.23473	-1.55079	5.89962e-07	5.4304e-06	yes	--	protein PELOTA 1 [Dorcoceras hygrometricum]	Genetic Information Processing	Translation	ko03015//mRNA surveillance pathway	K06965	-	-	-
Unigene0002827	89.3333	41.6667	1.9666	1.7745	1.5308	0.7156	1.0587	0.7899	1.7573	0.854733	-1.03981	0.000787955	0.00351779	yes	--	--	-	-	-	-	-	-	-
Unigene0002844	11.6667	111	0.2989	0.383	0.1221	2.6096	2.5485	2.918	0.268	2.69203	3.32839	2.138e-18	7.48776e-17	yes	At1g12250	PREDICTED: thylakoid lumenal protein At1g12250, chloroplastic [Nicotiana sylvestris]	-	-	-	-	-	-	-
Unigene0002846	341.333	109.667	10.4198	12.4113	9.4127	2.8662	1.8593	6.0683	10.7479	3.59793	-1.57882	8.80481e-06	6.40999e-05	yes	--	PREDICTED: protein tas-like isoform X2 [Daucus carota subsp. sativus] [Daucus carota]	-	-	-	-	-	-	-
Unigene0002847	255.667	96.6667	9.887	10.7122	10.6319	3.345	1.8911	7.0235	10.4104	4.08653	-1.34907	0.00031175	0.00155471	yes	Os02g0219200	Beta-galactosidase [Theobroma cacao]	-	-	-	-	GO:0043226//organelle;GO:0005623//cell;GO:0043229//intracellular organelle;GO:0005622//intracellular;GO:0044424//intracellular part;GO:0005576//extracellular region;GO:0043227//membrane-bounded organelle;GO:0043231//intracellular membrane-bounded organelle;GO:0044464//cell part	GO:0004553//hydrolase activity, hydrolyzing O-glycosyl compounds;GO:0016787//hydrolase activity;GO:0005488//binding;GO:0016798//hydrolase activity, acting on glycosyl bonds;GO:0003824//catalytic activity;GO:0015925//galactosidase activity	GO:0044238//primary metabolic process;GO:0008152//metabolic process
Unigene0002849	82.3333	26	5.1603	6.7199	5.0495	1.0275	1.4909	3.037	5.64323	1.8518	-1.60759	6.22789e-05	0.000371236	yes	BGAL12	beta-D-galactosidase, partial [Mangifera indica]	Metabolism	Global and Overview;Carbohydrate metabolism;Glycan biosynthesis and metabolism;Lipid metabolism	ko01100//Metabolic pathways;ko00052//Galactose metabolism;ko00600//Sphingolipid metabolism;ko00511//Other glycan degradation;ko00531//Glycosaminoglycan degradation;ko00604//Glycosphingolipid biosynthesis - ganglio series	K12309	-	-	-
Unigene0002853	32.3333	6.33333	1.0791	0.8527	1.5162	0.1129	0.4732	0.1086	1.14933	0.231567	-2.3113	8.52805e-05	0.000490795	yes	--	--	-	-	-	-	-	-	-
Unigene0002859	700.333	1845.33	5.8842	4.6326	4.8613	13.6107	13.7111	14.8882	5.12603	14.07	1.45671	6.62779e-18	2.23164e-16	yes	PHT2-1	PREDICTED: inorganic phosphate transporter 2-1, chloroplastic [Daucus carota subsp. sativus] [Daucus carota]	-	-	-	-	GO:0044425//membrane part;GO:0031224//intrinsic component of membrane;GO:0009526//plastid envelope;GO:0043227//membrane-bounded organelle;GO:0031975//envelope;GO:0044444//cytoplasmic part;GO:0009536//plastid;GO:0044464//cell part;GO:0009528//plastid inner membrane;GO:0019866//organelle inner membrane;GO:0016020//membrane;GO:0043229//intracellular organelle;GO:0044446//intracellular organelle part…	GO:0015075//ion transmembrane transporter activity;GO:0008509//anion transmembrane transporter activity;GO:0015291//secondary active transmembrane transporter activity;GO:0022891//substrate-specific transmembrane transporter activity;GO:0005215//transporter activity;GO:0022804//active transmembrane transporter activity;GO:0022857//transmembrane transporter activity;GO:0022892//substrate-specific …	GO:0006817//phosphate ion transport;GO:0071554//cell wall organization or biogenesis;GO:0044237//cellular metabolic process;GO:1901576//organic substance biosynthetic process;GO:0032502//developmental process;GO:0006720//isoprenoid metabolic process;GO:0009058//biosynthetic process;GO:0006810//transport;GO:0045229//external encapsulating structure organization;GO:0006811//ion transport;GO:0008610…
Unigene0002865	39	9	0.6618	0.558	0.605	0.1996	0.1931	0.048	0.608267	0.1469	-2.04987	2.91793e-05	0.000188753	yes	CAT8	PREDICTED: cationic amino acid transporter 8, vacuolar [Daucus carota subsp. sativus] [Daucus carota]	-	-	-	-	-	-	-
Unigene0002868	4444.67	1030	48.8551	42.9486	48.3145	13.8762	12.1344	7.8788	46.7061	11.2965	-2.04774	3.74444e-23	1.8985e-21	yes	--	PREDICTED: ankyrin repeat and SAM domain-containing protein 4B-like [Sesamum indicum]	-	-	-	-	-	-	-
Unigene0002870	54.6667	7.66667	0.9199	1.1703	0.5658	0.0523	0.1856	0.1511	0.885333	0.129667	-2.77141	3.41197e-08	3.88175e-07	yes	--	--	-	-	-	-	-	-	-
Unigene0002874	3.33333	0	0.3563	0.0873	0.4731	0	0	0	0.305567	0.001	-8.25534	0.0169012	0.0476792	yes	--	--	-	-	-	-	-	-	-
Unigene0002887	333	794	7.3328	9.3437	11.6706	21.0348	19.5326	29.4079	9.44903	23.3251	1.30364	9.3838e-09	1.15625e-07	yes	ATJ11	PREDICTED: chaperone protein dnaJ 11, chloroplastic-like [Daucus carota subsp. sativus] [Daucus carota]	-	-	-	-	-	-	-
Unigene0002889	428.667	193.333	30.4301	23.7717	24.5517	11.7701	11.576	13.6555	26.2512	12.3339	-1.08976	1.95401e-07	1.95948e-06	yes	--	--	-	-	-	-	-	-	-
Unigene0002890	343	719	7.543	8.7024	7.7685	16.7298	18.6926	17.06	8.00463	17.4941	1.12796	1.77843e-10	2.77141e-09	yes	At1g04910	O-fucosyltransferase family protein isoform 1 [Theobroma cacao]	-	-	-	-	-	-	-
Unigene0002892	168.333	74.6667	5.691	5.3038	4.7974	2.641	2.5225	2.1556	5.26407	2.4397	-1.10947	8.4733e-06	6.19175e-05	yes	--	--	-	-	-	-	-	-	-
Unigene0002894	85.6667	27.6667	2.5687	2.9187	1.5677	0.827	0.9143	0.6538	2.3517	0.798367	-1.55858	1.41413e-05	9.83922e-05	yes	RBR	retinoblastoma-related protein 1 [Cajanus cajan]	-	-	-	-	-	-	-
Unigene0002895	39.6667	16.3333	4.2384	3.9765	2.5867	1.8519	1.1315	1.6885	3.60053	1.5573	-1.20916	0.00393657	0.0140494	yes	--	--	-	-	-	-	-	-	-
Unigene0002897	1724.33	354	52.9588	41.6477	47.0771	12.558	8.6452	9.1625	47.2279	10.1219	-2.22216	3.1272e-29	2.40131e-27	yes	--	PREDICTED: VQ motif-containing protein 22-like [Daucus carota subsp. sativus] [Daucus carota]	-	-	-	-	-	-	-
Unigene0002898	4895.67	19307.7	246.924	211.749	124.056	1029.59	655.19	735.847	194.243	806.876	2.05448	1.11736e-16	3.39961e-15	yes	GRP	GBR5 [Panax ginseng]	-	-	-	-	-	-	-
Unigene0002899	3	0	0.2967	0.2181	0.1576	0	0	0	0.224133	0.001	-7.80821	0.015049	0.0433863	yes	--	TPR repeat protein [Medicago truncatula]	-	-	-	-	-	-	-
Unigene0002902	5.66667	0.333333	0.7933	0.583	0.3161	0	0	0.1032	0.564133	0.0344	-4.03556	0.00485438	0.0167871	yes	--	--	-	-	-	-	-	-	-
Unigene0002905	259	114.667	5.6284	4.4823	4.6996	2.5229	1.7321	2.5846	4.93677	2.27987	-1.11462	6.71576e-06	5.01919e-05	yes	PEX19-2	PREDICTED: peroxisome biogenesis protein 19-2-like [Daucus carota subsp. sativus] [Daucus carota]	-	-	-	-	-	-	-
Unigene0002912	544.333	5822	21.4849	23.289	12.8299	243.454	201.707	202.852	19.2013	216.004	3.49179	2.14636e-53	5.15245e-51	yes	At1g12663	PREDICTED: thionin-like protein 2 [Daucus carota subsp. sativus] [Daucus carota]	-	-	-	-	-	-	-
Unigene0002917	10	31.3333	0.1507	0.2532	0.2517	1.0242	0.6305	0.4928	0.218533	0.715833	1.71177	0.000592691	0.00273954	yes	--	BnaA02g28730D [Brassica napus]	-	-	-	-	-	-	-
Unigene0002918	101	249.333	4.7233	8.4324	6.6677	21.3299	16.7104	13.1913	6.6078	17.0772	1.36983	1.68014e-06	1.41881e-05	yes	AGP22	PREDICTED: arabinogalactan peptide 22-like [Erythranthe guttata]	-	-	-	-	-	-	-
Unigene0002922	66	25	4.3453	3.057	3.7878	1.6258	1.2233	1.5646	3.73003	1.47123	-1.34216	0.000110527	0.000619319	yes	--	--	-	-	-	-	-	-	-
Unigene0002924	13.6667	62.3333	2.6675	0.7129	1.6746	7.2079	7.9871	8.7024	1.685	7.9658	2.24107	2.00919e-07	2.01128e-06	yes	--	--	-	-	-	-	-	-	-
Unigene0002925	505.667	238.667	8.3096	7.012	7.1058	4.546	3.2067	3.3116	7.4758	3.6881	-1.01935	1.44499e-06	1.23799e-05	yes	--	PREDICTED: L10-interacting MYB domain-containing protein [Vitis vinifera]	-	-	-	-	-	-	-
Unigene0002931	329	713	3.4098	2.8012	3.1362	5.392	5.5287	10.0963	3.11573	7.00567	1.16895	2.64415e-06	2.14192e-05	yes	U2AF35A	PREDICTED: splicing factor U2af small subunit B-like [Daucus carota subsp. sativus] [Daucus carota]	Genetic Information Processing	Transcription	ko03040//Spliceosome	K12836	GO:0044424//intracellular part;GO:0043229//intracellular organelle;GO:0005622//intracellular;GO:0043227//membrane-bounded organelle;GO:0044464//cell part;GO:0043226//organelle;GO:0005623//cell;GO:0043231//intracellular membrane-bounded organelle	GO:0003676//nucleic acid binding;GO:0005488//binding;GO:1901363//heterocyclic compound binding;GO:0043169//cation binding;GO:0043167//ion binding;GO:0097159//organic cyclic compound binding	-
Unigene0002936	566	268.667	9.4065	10.1391	7.7745	4.3943	4.0009	5.1576	9.1067	4.5176	-1.01137	5.10678e-07	4.76066e-06	yes	ROPGEF12	PREDICTED: rho guanine nucleotide exchange factor 8-like [Nicotiana tabacum]	-	-	-	-	-	-	-
Unigene0002938	229.333	31	3.4825	2.7795	3.5506	0.516	0.6607	0.2045	3.27087	0.4604	-2.82871	6.77144e-16	1.92668e-14	yes	--	PREDICTED: serine/threonine-protein phosphatase 7 long form homolog isoform X4 [Daucus carota subsp. sativus] [Daucus carota]	-	-	-	-	-	-	-
Unigene0002941	17.6667	6.33333	0.5025	0.8441	0.572	0.2328	0.1876	0.2987	0.639533	0.2397	-1.41579	0.0117377	0.0352524	yes	--	--	-	-	-	-	-	-	-
Unigene0002944	476.333	164	7.5222	5.3951	4.4896	1.305	1.5024	3.4287	5.8023	2.0787	-1.48094	1.3763e-05	9.59398e-05	yes	--	--	-	-	-	-	-	-	-
Unigene0002969	23	6.33333	0.7549	1.2104	0.401	0.1484	0.3229	0.2142	0.788767	0.2285	-1.7874	0.00320067	0.0117805	yes	--	--	-	-	-	-	-	-	-
Unigene0002971	368.667	156.333	15.2636	15.2232	12.9149	7.4723	6.3352	5.454	14.4672	6.4205	-1.17203	8.90171e-08	9.48438e-07	yes	EDR1	Pkinase_Tyr domain-containing protein [Cephalotus follicularis]	-	-	-	-	-	GO:0003824//catalytic activity;GO:0036094//small molecule binding;GO:0005057//receptor signaling protein activity;GO:0016773//phosphotransferase activity, alcohol group as acceptor;GO:0016772//transferase activity, transferring phosphorus-containing groups;GO:0016740//transferase activity;GO:0016301//kinase activity;GO:0005488//binding;GO:0032549//ribonucleoside binding;GO:0004871//signal transdu…	GO:0050790//regulation of catalytic activity;GO:0050794//regulation of cellular process;GO:0001932//regulation of protein phosphorylation;GO:0051247//positive regulation of protein metabolic process;GO:0051338//regulation of transferase activity;GO:0051174//regulation of phosphorus metabolic process;GO:0043085//positive regulation of catalytic activity;GO:0045937//positive regulation of phosphate…
Unigene0002972	10	2	0.4975	0.3657	0.3964	0.0896	0.0867	0.0863	0.419867	0.0875333	-2.26203	0.00463358	0.0161235	yes	AtMg00810	PREDICTED: uncharacterized mitochondrial protein AtMg00810-like [Ricinus communis]	-	-	-	-	-	-	-
Unigene0002974	19.6667	3.33333	1.3548	1.6594	1.0075	0.2929	0.425	0	1.34057	0.2393	-2.48595	0.000292388	0.00147051	yes	ALDH10A9	PREDICTED: betaine aldehyde dehydrogenase 1, chloroplastic [Ziziphus jujuba]	Metabolism	Amino acid metabolism;Global and Overview	ko01100//Metabolic pathways;ko00260//Glycine, serine and threonine metabolism	K00130	-	-	-
Unigene0002980	297.333	125	4.4554	5.5412	5.498	2.3152	2.1501	2.3172	5.16487	2.26083	-1.19188	7.06522e-08	7.64406e-07	yes	--	PREDICTED: uncharacterized protein LOC108195218 [Daucus carota subsp. sativus] [Daucus carota]	-	-	-	-	-	-	-
Unigene0002982	69.3333	162.333	3.4648	2.7161	4.312	9.523	8.1774	7.7745	3.49763	8.49163	1.27966	2.42246e-06	1.97571e-05	yes	--	--	-	-	-	-	-	-	-
Unigene0002986	3690.33	1665	50.962	53.2248	55.3496	26.9499	24.7036	23.3482	53.1788	25.0006	-1.08889	1.14798e-12	2.33553e-11	yes	NEK4	PREDICTED: serine/threonine-protein kinase Nek4-like [Daucus carota subsp. sativus] [Daucus carota]	-	-	-	-	-	GO:0005488//binding;GO:0036094//small molecule binding;GO:0004674//protein serine/threonine kinase activity;GO:0097159//organic cyclic compound binding;GO:1901363//heterocyclic compound binding;GO:0016740//transferase activity;GO:0016301//kinase activity;GO:0004672//protein kinase activity;GO:0016772//transferase activity, transferring phosphorus-containing groups;GO:0003824//catalytic activity;G…	GO:0044237//cellular metabolic process;GO:0036211//protein modification process;GO:0006793//phosphorus metabolic process;GO:0016310//phosphorylation;GO:0071704//organic substance metabolic process;GO:0009987//cellular process;GO:0019538//protein metabolic process;GO:0006796//phosphate-containing compound metabolic process;GO:0043412//macromolecule modification;GO:0006464//cellular protein modific…
Unigene0002987	26.3333	3.33333	0.703	1.0169	0.9603	0.1809	0	0.1741	0.8934	0.118333	-2.91645	3.36567e-06	2.67354e-05	yes	--	--	-	-	-	-	-	-	-
Unigene0002988	84.6667	35.6667	1.819	1.2991	0.8188	0.4665	0.7253	0.5452	1.3123	0.579	-1.18046	0.00158109	0.00643779	yes	--	PREDICTED: protein GLE1 [Daucus carota subsp. sativus] [Daucus carota]	-	-	-	-	-	-	-
Unigene0002994	18.3333	3.33333	2.5029	1.3706	0.1564	0	0.2309	0.536	1.3433	0.255633	-2.39363	0.0175718	0.0492956	yes	--	--	-	-	-	-	-	-	-
Unigene0002995	243.667	75.3333	4.5543	5.2228	4.9441	1.2898	1.3933	2.048	4.90707	1.57703	-1.63765	2.57689e-10	3.94034e-09	yes	Os04g0533000	PREDICTED: DEAD-box ATP-dependent RNA helicase 8 [Arachis ipaensis]	Genetic Information Processing	Folding, sorting and degradation	ko03018//RNA degradation	K12614	-	-	-
Unigene0002999	317	14	4.2272	9.1942	10.2278	0.4226	0.4088	0.2542	7.88307	0.361867	-4.44523	1.06221e-27	7.30229e-26	yes	--	PREDICTED: extensin-2-like [Lupinus angustifolius]	-	-	-	-	-	-	-
Unigene0003003	1127.33	2200.33	11.9623	14.1852	14.7212	21.0299	30.5597	31.1696	13.6229	27.5864	1.01792	8.97516e-08	9.55439e-07	yes	ACLB-1	PREDICTED: ATP-citrate synthase beta chain protein 2 [Daucus carota subsp. sativus] [Daucus carota]	Metabolism	Global and Overview;Carbohydrate metabolism	ko01100//Metabolic pathways;ko01110//Biosynthesis of secondary metabolites;ko01130//Biosynthesis of antibiotics;ko01120//Microbial metabolism in diverse environments;ko00020//Citrate cycle (TCA cycle)	K01648	-	-	-
Unigene0003007	63.6667	30.6667	4.503	3.4181	4.3796	1.2339	1.3926	3.4965	4.10023	2.041	-1.00643	0.0165171	0.0468469	yes	REV	Lactation elevated protein 1 [Morus notabilis]	-	-	-	-	-	-	-
Unigene0003022	43	9.33333	4.2059	4.6938	6.4542	0.7577	2.321	0.3646	5.11797	1.14777	-2.15674	0.000117389	0.000653575	yes	RPT3	Regulatory particle triple-A ATPase 3 isoform 2, partial [Theobroma cacao]	Genetic Information Processing	Folding, sorting and degradation	ko03050//Proteasome	K03063	GO:0044424//intracellular part;GO:0044464//cell part;GO:0005623//cell;GO:0005622//intracellular	GO:0032549//ribonucleoside binding;GO:0097159//organic cyclic compound binding;GO:0032550//purine ribonucleoside binding;GO:0001883//purine nucleoside binding;GO:0003824//catalytic activity;GO:0001882//nucleoside binding;GO:0005488//binding;GO:0036094//small molecule binding;GO:1901363//heterocyclic compound binding;GO:0097367//carbohydrate derivative binding	GO:0008152//metabolic process;GO:0009057//macromolecule catabolic process;GO:0071704//organic substance metabolic process;GO:0009056//catabolic process;GO:1901575//organic substance catabolic process;GO:0043170//macromolecule metabolic process
Unigene0003030	1233	455.333	4.5901	4.6077	4.3423	1.5717	1.9024	1.7345	4.51337	1.7362	-1.37827	4.39721e-16	1.26817e-14	yes	NLP4	PREDICTED: protein NLP5-like [Daucus carota subsp. sativus] [Daucus carota]	-	-	-	-	-	-	-
Unigene0003034	179	16.6667	15.2002	9.5265	17.542	0.834	1.1295	2.0867	14.0896	1.35007	-3.38352	3.36429e-18	1.15909e-16	yes	--	PREDICTED: sufE-like protein 1, chloroplastic/mitochondrial [Vitis vinifera]	-	-	-	-	-	-	-
Unigene0003036	48	100	0.3928	0.3783	0.2087	0.8418	0.5453	0.7608	0.3266	0.715967	1.13237	0.000748691	0.00336335	yes	POK2	PREDICTED: phragmoplast orienting kinesin 2 [Daucus carota subsp. sativus] [Daucus carota]	-	-	-	-	GO:0043228//non-membrane-bounded organelle;GO:0005623//cell;GO:0043226//organelle;GO:0043232//intracellular non-membrane-bounded organelle;GO:0044424//intracellular part;GO:0015630//microtubule cytoskeleton;GO:0043229//intracellular organelle;GO:0043234//protein complex;GO:0005622//intracellular;GO:0044464//cell part;GO:0005737//cytoplasm;GO:0005856//cytoskeleton;GO:0044430//cytoskeletal part;GO:…	GO:0005488//binding	GO:0044699//single-organism process;GO:0009987//cellular process;GO:0044763//single-organism cellular process
Unigene0003047	24	9.66667	2.5015	1.5758	2.4678	1.1588	0.8407	0.7435	2.1817	0.914333	-1.25466	0.0124701	0.0370319	yes	RH2	PREDICTED: eukaryotic initiation factor 4A-3 [Vitis vinifera]	Genetic Information Processing	Translation;Transcription	ko03013//RNA transport;ko03040//Spliceosome;ko03015//mRNA surveillance pathway	K13025	-	GO:0017111//nucleoside-triphosphatase activity;GO:0016462//pyrophosphatase activity;GO:0016818//hydrolase activity, acting on acid anhydrides, in phosphorus-containing anhydrides;GO:0008135//translation factor activity, RNA binding;GO:0032550//purine ribonucleoside binding;GO:1901363//heterocyclic compound binding;GO:0032549//ribonucleoside binding;GO:0005488//binding;GO:0003824//catalytic activi…	GO:0043603//cellular amide metabolic process;GO:0044237//cellular metabolic process;GO:1901564//organonitrogen compound metabolic process;GO:0044267//cellular protein metabolic process;GO:0071704//organic substance metabolic process;GO:0044260//cellular macromolecule metabolic process;GO:0009987//cellular process;GO:0034641//cellular nitrogen compound metabolic process;GO:0009058//biosynthetic pr…
Unigene0003060	1697.67	336.333	12.3648	10.2323	7.5832	1.7222	2.3854	2.1406	10.0601	2.08273	-2.27209	1.56115e-25	9.39186e-24	yes	TBL5	PREDICTED: ATP-dependent DNA helicase PIF1-like [Nicotiana attenuata]	-	-	-	-	-	-	-
Unigene0003063	36.3333	10.6667	0.9091	1.1495	1.1839	0.4438	0.3066	0.244	1.08083	0.331467	-1.70521	0.00012738	0.000703183	yes	--	--	-	-	-	-	-	-	-
Unigene0003070	64	17	5.9846	4.9003	5.0515	1.5064	1.2858	1.6202	5.31213	1.4708	-1.85269	2.36442e-07	2.33598e-06	yes	At5g47890	PREDICTED: NADH dehydrogenase [ubiquinone] 1 alpha subcomplex subunit 2-like [Juglans regia]	Metabolism	Energy metabolism;Global and Overview	ko01100//Metabolic pathways;ko00190//Oxidative phosphorylation	K03946	-	-	-
Unigene0003072	98.3333	28.3333	2.8564	2.7989	2.2972	0.4328	0.5303	1.4162	2.65083	0.7931	-1.74087	2.99391e-05	0.00019323	yes	FBL11	PREDICTED: BTB/POZ domain-containing protein FBL11 isoform X3 [Vitis vinifera]	-	-	-	-	-	-	-
Unigene0003075	1330.67	2977.33	60.6481	64.9429	69.1327	143.945	155.544	153.587	64.9079	151.025	1.21832	2.75149e-15	7.3575e-14	yes	PGH1	PREDICTED: enolase-like [Daucus carota subsp. sativus] [Daucus carota]	Metabolism;Genetic Information Processing	Carbohydrate metabolism;Global and Overview;Folding, sorting and degradation	ko01100//Metabolic pathways;ko01110//Biosynthesis of secondary metabolites;ko01130//Biosynthesis of antibiotics;ko01120//Microbial metabolism in diverse environments;ko01200//Carbon metabolism;ko01230//Biosynthesis of amino acids;ko03018//RNA degradation;ko00010//Glycolysis / Gluconeogenesis	K01689	-	-	-
Unigene0003088	19.6667	5.33333	2.0729	0.588	0.5795	0.4127	0.057	0.4539	1.08013	0.307867	-1.81083	0.0171689	0.0483133	yes	TY3B-I	Retrovirus-related Pol polyprotein from transposon 17.6 [Noccaea caerulescens]	-	-	-	-	-	-	-
Unigene0003092	286.667	133.333	11.2604	12.3431	9.5298	4.9922	4.7894	6.3131	11.0444	5.3649	-1.0417	6.79516e-06	5.07087e-05	yes	--	Centriolin [Gossypium arboreum]	-	-	-	-	-	-	-
Unigene0003096	47.6667	16.3333	1.1123	1.1722	0.7358	0.2949	0.2194	0.5676	1.00677	0.360633	-1.48112	0.000922149	0.00403553	yes	TY3B-I	gag-pol polyprotein [Silene latifolia]	-	-	-	-	-	-	-
Unigene0003097	60	25.3333	0.9605	1.0519	0.5402	0.2748	0.2658	0.5877	0.850867	0.3761	-1.17782	0.0059587	0.0199755	yes	--	zf-CCHC domain-containing protein, partial [Cephalotus follicularis]	-	-	-	-	-	-	-
Unigene0003102	63.6667	9.33333	2.4742	2.0819	0.5714	0.2035	0.0844	0.5035	1.70917	0.2638	-2.69578	3.00581e-05	0.000193897	yes	--	--	-	-	-	-	-	-	-
Unigene0003106	184	517.333	6.3882	7.5118	10.9056	26.9049	24.4152	20.9431	8.26853	24.0877	1.5426	7.7556e-11	1.26659e-09	yes	At1g28150	PREDICTED: UPF0426 protein At1g28150, chloroplastic isoform X2 [Juglans regia]	-	-	-	-	-	-	-
Unigene0003130	33	12.3333	0.6344	0.3325	0.5172	0.1914	0.1543	0.2302	0.4947	0.191967	-1.3657	0.0033868	0.0123728	yes	POL	PREDICTED: protein NYNRIN-like [Daucus carota subsp. sativus] [Daucus carota]	-	-	-	-	-	-	-
Unigene0003132	229	63.3333	2.3219	2.0628	1.8909	0.5957	0.4535	0.7612	2.09187	0.603467	-1.79344	2.38809e-11	4.15825e-10	yes	--	PREDICTED: 39S ribosomal protein L41-A, mitochondrial [Vitis vinifera]	-	-	-	-	-	-	-
Unigene0003134	3607.33	1238.33	56.478	57.1119	65.0997	19.3051	20.5125	23.8748	59.5632	21.2308	-1.48826	8.95995e-20	3.51095e-18	yes	RAN1	PREDICTED: copper-transporting ATPase RAN1-like [Daucus carota subsp. sativus] [Daucus carota]	-	-	-	-	GO:0043231//intracellular membrane-bounded organelle;GO:0043226//organelle;GO:0043227//membrane-bounded organelle;GO:0031224//intrinsic component of membrane;GO:0031984//organelle subcompartment;GO:0043229//intracellular organelle;GO:0044425//membrane part;GO:0016020//membrane;GO:0044464//cell part;GO:0044446//intracellular organelle part;GO:0005622//intracellular;GO:0044424//intracellular part;G…	GO:0032549//ribonucleoside binding;GO:0016887//ATPase activity;GO:0003824//catalytic activity;GO:0016820//hydrolase activity, acting on acid anhydrides, catalyzing transmembrane movement of substances;GO:0015405//P-P-bond-hydrolysis-driven transmembrane transporter activity;GO:0042623//ATPase activity, coupled;GO:0015662//ATPase activity, coupled to transmembrane movement of ions, phosphorylative…	GO:0006810//transport;GO:0051716//cellular response to stimulus;GO:0006950//response to stress;GO:0043412//macromolecule modification;GO:0044710//single-organism metabolic process;GO:0009987//cellular process;GO:0007154//cell communication;GO:0016265//death;GO:0042221//response to chemical;GO:0070085//glycosylation;GO:1901137//carbohydrate derivative biosynthetic process;GO:0006825//copper ion tr…
Unigene0003135	4	0	0.3986	0.3906	0.1694	0	0	0	0.319533	0.001	-8.31982	0.0050205	0.0172594	yes	AtMg01250	PREDICTED: pentatricopeptide repeat-containing protein At2g37320 isoform X2 [Eucalyptus grandis]	-	-	-	-	-	-	-
Unigene0003136	29.6667	4	0.8225	0.6493	0.5826	0.0494	0.0717	0.1664	0.6848	0.0958333	-2.83708	6.61041e-07	6.02829e-06	yes	AtMg00310	zf-RVT domain-containing protein, partial [Cephalotus follicularis]	-	-	-	-	-	-	-
Unigene0003138	51.6667	4	2.1931	2.3376	1.4716	0.1664	0.2414	0.08	2.00077	0.1626	-3.62115	2.2684e-12	4.45259e-11	yes	--	--	-	-	-	-	-	-	-
Unigene0003139	36.6667	10.3333	1.8372	1.0553	0.6057	0.1712	0.5299	0.3295	1.16607	0.343533	-1.76313	0.00190991	0.00757684	yes	APUM4	PREDICTED: pumilio homolog 1-like [Daucus carota subsp. sativus] [Daucus carota]	-	-	-	-	-	-	-
Unigene0003141	18.3333	103.667	0.376	0.6448	0.2746	2.6924	2.8011	2.2244	0.4318	2.57263	2.57481	1.41772e-12	2.84915e-11	yes	--	PREDICTED: wall-associated receptor kinase 3-like [Nicotiana attenuata]	-	-	-	-	-	-	-
Unigene0003145	29.6667	5.66667	2.3324	0.9411	0.826	0.1977	0.1913	0.4281	1.3665	0.272367	-2.32686	0.000187891	0.000993845	yes	--	intracellular protein transporter USO1-like protein [Medicago truncatula]	-	-	-	-	-	-	-
Unigene0003149	57.3333	23.3333	2.2392	1.3907	1.8763	1.3294	0.6925	0.3281	1.8354	0.783333	-1.2284	0.00816698	0.0260582	yes	--	DUF4228 domain-containing protein [Cephalotus follicularis]	-	-	-	-	-	-	-
Unigene0003150	21.3333	1.66667	1.1778	1.4689	0.7963	0.1736	0	0.1114	1.14767	0.095	-3.59463	1.29557e-06	1.11993e-05	yes	--	--	-	-	-	-	-	-	-
Unigene0003151	18.3333	192.667	1.5766	0.9363	0.1015	12.1871	7.3436	9.6909	0.871467	9.74053	3.48248	1.34364e-11	2.40975e-10	yes	--	--	-	-	-	-	-	-	-
Unigene0003156	12	2.33333	0.4433	0.8687	0.2826	0.1437	0.0927	0.0922	0.531533	0.109533	-2.27879	0.00517254	0.0177123	yes	--	--	-	-	-	-	-	-	-
Unigene0003157	913.667	220.667	44.3402	42.5415	56.5606	16.4571	11.4025	8.24	47.8141	12.0332	-1.99042	9.15513e-16	2.5704e-14	yes	--	unnamed protein product [Coffea canephora]	-	-	-	-	-	-	-
Unigene0003159	42	9.33333	1.4131	1.9677	1.3432	0.4019	0.5055	0.1934	1.57467	0.366933	-2.10146	7.66624e-06	5.65999e-05	yes	--	PREDICTED: translation initiation factor eIF-2B subunit alpha [Vitis vinifera]	Genetic Information Processing	Translation	ko03013//RNA transport	K03239	-	-	-
Unigene0003160	76.6667	25	1.1885	2.038	1.0653	0.5219	0.4078	0.5408	1.4306	0.490167	-1.54528	4.48992e-05	0.000277382	yes	At1g32060	PREDICTED: phosphoribulokinase, chloroplastic [Daucus carota subsp. sativus] [Daucus carota]	Metabolism	Energy metabolism;Global and Overview	ko01100//Metabolic pathways;ko01120//Microbial metabolism in diverse environments;ko01200//Carbon metabolism;ko00710//Carbon fixation in photosynthetic organisms	K00855	GO:0043229//intracellular organelle;GO:0044464//cell part;GO:0043227//membrane-bounded organelle;GO:0005737//cytoplasm;GO:0005623//cell;GO:0005576//extracellular region;GO:0044424//intracellular part;GO:0044444//cytoplasmic part;GO:0043231//intracellular membrane-bounded organelle;GO:0044435//plastid part;GO:0005622//intracellular;GO:0009536//plastid;GO:0044422//organelle part;GO:0031975//envelop…	GO:0003824//catalytic activity;GO:0032550//purine ribonucleoside binding;GO:0016772//transferase activity, transferring phosphorus-containing groups;GO:0097159//organic cyclic compound binding;GO:0016740//transferase activity;GO:0036094//small molecule binding;GO:0001882//nucleoside binding;GO:0097367//carbohydrate derivative binding;GO:0016301//kinase activity;GO:0001883//purine nucleoside bindi…	GO:0034613//cellular protein localization;GO:0032501//multicellular organismal process;GO:0009314//response to radiation;GO:0009620//response to fungus;GO:0051649//establishment of localization in cell;GO:0002376//immune system process;GO:0044238//primary metabolic process;GO:0055114//oxidation-reduction process;GO:0044765//single-organism transport;GO:0032870//cellular response to hormone stimul…
Unigene0003163	541.333	256	11.1924	11.9626	9.4998	5.5321	5.081	5.5311	10.8849	5.3814	-1.01628	1.27063e-07	1.31839e-06	yes	--	PREDICTED: ultraviolet-B receptor UVR8 isoform X1 [Daucus carota subsp. sativus] [Daucus carota]	-	-	-	-	-	-	-
Unigene0003164	28	10.3333	2.5093	1.3114	3.3768	0.8137	1.2244	0.696	2.39917	0.911367	-1.39643	0.00935228	0.0292033	yes	--	--	-	-	-	-	-	-	-
Unigene0003166	35.3333	5.66667	0.8092	0.3013	0.6362	0.1399	0.0846	0.0673	0.582233	0.0972667	-2.58158	1.00248e-05	7.21042e-05	yes	HSK	homoserine kinase, partial [Solanum tuberosum]	Metabolism	Amino acid metabolism;Global and Overview	ko01100//Metabolic pathways;ko01110//Biosynthesis of secondary metabolites;ko01120//Microbial metabolism in diverse environments;ko01230//Biosynthesis of amino acids;ko00260//Glycine, serine and threonine metabolism	K00872	-	-	-
Unigene0003167	2.66667	33.6667	0.0568	0	0.0604	0.4607	0.312	0.739	0.0390667	0.5039	3.68913	4.07059e-08	4.57214e-07	yes	--	--	-	-	-	-	-	-	-
Unigene0003170	7.33333	34.6667	0.1429	0.056	0.1214	0.5868	0.5676	0.4161	0.106767	0.5235	2.29373	4.09883e-06	3.19704e-05	yes	--	--	-	-	-	-	-	-	-
Unigene0003172	25	591.333	0.4332	0.4098	0.2856	8.7179	9.1208	10.0989	0.3762	9.31253	4.6296	5.26878e-71	2.44264e-68	yes	ABCG8	PREDICTED: ABC transporter G family member 8-like [Daucus carota subsp. sativus] [Daucus carota]	-	-	-	-	-	-	-
Unigene0003173	164.333	27	7.0331	7.1006	7.1549	0.7832	1.5154	1.3301	7.0962	1.20957	-2.55256	9.58495e-17	2.93552e-15	yes	ABCB21	ABC transporter B family member 21, partial [Noccaea caerulescens]	Environmental Information Processing	Membrane transport	ko02010//ABC transporters	K05658	GO:0044425//membrane part;GO:0016020//membrane;GO:0031224//intrinsic component of membrane	GO:0016787//hydrolase activity;GO:0036094//small molecule binding;GO:0015405//P-P-bond-hydrolysis-driven transmembrane transporter activity;GO:0016817//hydrolase activity, acting on acid anhydrides;GO:0022804//active transmembrane transporter activity;GO:0003824//catalytic activity;GO:0015399//primary active transmembrane transporter activity;GO:0016462//pyrophosphatase activity;GO:0016818//hydro…	GO:0044763//single-organism cellular process;GO:0051234//establishment of localization;GO:0009987//cellular process;GO:0044699//single-organism process;GO:0051179//localization
Unigene0003175	775.667	340.333	25.2372	28.4109	26.8117	12.3286	11.1767	13.2856	26.8199	12.2636	-1.12892	1.71112e-10	2.67606e-09	yes	At5g56140	PREDICTED: KH domain-containing protein At5g56140 isoform X1 [Vitis vinifera]	-	-	-	-	-	-	-
Unigene0003183	1373.33	325	75.5314	62.9806	90.6951	18.8443	17.5441	19.8408	76.4024	18.7431	-2.02726	4.11051e-26	2.56988e-24	yes	VTC5	VTC [Vitis pseudoreticulata]	Metabolism	Carbohydrate metabolism;Global and Overview	ko01100//Metabolic pathways;ko01110//Biosynthesis of secondary metabolites;ko00053//Ascorbate and aldarate metabolism	K14190	-	-	-
Unigene0003186	32.6667	8.33333	0.6707	0.3585	0.4859	0.1812	0.1275	0.0951	0.505033	0.1346	-1.9077	0.000165322	0.000886061	yes	--	PREDICTED: intracellular protein transport protein USO1-like isoform X4 [Ipomoea nil]	-	-	-	-	-	-	-
Unigene0003189	1635.67	20	38.9483	70.1894	67.108	0.4592	0.9626	0.8103	58.7486	0.744033	-6.30304	6.27157e-85	5.28644e-82	yes	DIR21	PREDICTED: dirigent protein 21-like [Daucus carota subsp. sativus] [Daucus carota]	-	-	-	-	-	-	-
Unigene0003191	29.3333	3.66667	0.9906	0.8685	0.4431	0.1127	0.0273	0.1627	0.7674	0.1009	-2.92705	3.34601e-06	2.65935e-05	yes	--	--	-	-	-	-	-	-	-
Unigene0003192	20	3	0.6477	0.9167	0.6116	0	0.2257	0.1123	0.725333	0.112667	-2.68658	0.000119206	0.000662792	yes	--	--	-	-	-	-	-	-	-
Unigene0003196	559	188.333	8.7064	5.7138	4.9656	2.3155	2.0723	2.4428	6.46193	2.27687	-1.50492	5.26965e-10	7.72656e-09	yes	Os03g0733400	PREDICTED: zinc finger BED domain-containing protein RICESLEEPER 2-like [Camelina sativa]	-	-	-	-	-	-	-
Unigene0003198	207	47.3333	1.8454	2.4216	2.5338	0.3966	0.5868	0.6286	2.26693	0.537333	-2.07685	3.54501e-13	7.61315e-12	yes	--	uncharacterized LOC101243857 [Solanum lycopersicum]	-	-	-	-	-	-	-
Unigene0003199	12	2	0.5658	0.8871	0.6011	0.1223	0.2367	0	0.684667	0.119667	-2.51638	0.00241968	0.00928433	yes	--	--	-	-	-	-	-	-	-
Unigene0003205	1029.33	153	16.0443	17.9429	16.2425	2.5196	2.7568	2.5084	16.7432	2.59493	-2.68981	4.48762e-47	8.19897e-45	yes	AHL24	DNA-binding protein ESCAROLA-like [Dorcoceras hygrometricum]	-	-	-	-	-	-	-
Unigene0003206	389.333	112.333	12.4541	12.5676	15.024	4.4141	4.5525	3.0544	13.3486	4.007	-1.73609	1.9167e-13	4.23267e-12	yes	--	PREDICTED: chitin-binding lectin 1-like [Daucus carota subsp. sativus] [Daucus carota]	-	-	-	-	-	-	-
Unigene0003207	32	3.66667	4.2559	1.424	4.5214	0.2244	0.6512	0.3239	3.40043	0.399833	-3.08825	3.30259e-06	2.62681e-05	yes	--	--	-	-	-	-	-	-	-
Unigene0003211	50	21.6667	0.9422	0.8607	0.6108	0.4315	0.3674	0.299	0.804567	0.365967	-1.1365	0.00287114	0.0107361	yes	--	hypothetical protein VITISV_032119 [Vitis vinifera]	-	-	-	-	-	-	-
Unigene0003215	23	2.33333	0.8368	0.8994	0.1147	0	0.1976	0	0.616967	0.0658667	-3.22757	0.00214012	0.00835865	yes	--	--	-	-	-	-	-	-	-
Unigene0003218	37	10.3333	2.0286	1.64	2.0474	0.4933	0.4242	0.7386	1.90533	0.552033	-1.78722	6.06066e-05	0.00036252	yes	--	--	-	-	-	-	-	-	-
Unigene0003221	659	1546	10.8691	11.2423	9.6396	17.7938	22.5304	37.1245	10.5837	25.8162	1.28644	9.27037e-08	9.84042e-07	yes	--	PREDICTED: WD repeat-containing protein 11 [Daucus carota subsp. sativus] [Daucus carota]	-	-	-	-	-	-	-
Unigene0003234	253.333	115	1.9384	2.3443	2.4489	1.0287	1.2051	0.9446	2.24387	1.05947	-1.08265	3.50102e-06	2.77097e-05	yes	RPD1	PREDICTED: protein ROOT PRIMORDIUM DEFECTIVE 1 [Vitis vinifera]	-	-	-	-	-	GO:0003824//catalytic activity	GO:0009653//anatomical structure morphogenesis;GO:0048364//root development;GO:0048856//anatomical structure development;GO:0022622//root system development;GO:0009791//post-embryonic development;GO:0010015//root morphogenesis;GO:0008283//cell proliferation;GO:0048731//system development;GO:0032502//developmental process;GO:0009886//post-embryonic morphogenesis;GO:0048528//post-embryonic root dev…
Unigene0003237	19	5.66667	1.2268	1.0454	0.7934	0.2883	0.3904	0.2774	1.02187	0.3187	-1.68094	0.00244767	0.00937477	yes	--	--	-	-	-	-	-	-	-
Unigene0003242	17.6667	3.33333	0.7884	0.8499	0.4607	0.2131	0	0.205	0.699667	0.139367	-2.32778	0.00109689	0.00469199	yes	--	--	-	-	-	-	-	-	-
Unigene0003244	3	11	0.078	0.1911	0.0829	0.4636	0.4893	0.4056	0.117333	0.452833	1.94837	0.00863186	0.0272951	yes	--	--	-	-	-	-	-	-	-
Unigene0003247	119.667	37.3333	2.0983	2.6828	2.484	1.2312	0.6896	0.4573	2.4217	0.7927	-1.61117	6.77468e-06	5.05813e-05	yes	--	PREDICTED: GEM-like protein 4 [Glycine max]	-	-	-	-	-	-	-
Unigene0003249	39.6667	8.33333	1.044	0.8594	0.599	0.2708	0.0655	0.2172	0.834133	0.1845	-2.17666	2.57548e-05	0.000168884	yes	--	--	-	-	-	-	-	-	-
Unigene0003251	10312.3	22451.3	148.452	149.181	155.961	349.132	353.688	325.567	151.198	342.796	1.18091	3.05313e-16	8.9022e-15	yes	UGT94E5	UGTPg43 [Panax ginseng]	Metabolism	Biosynthesis of other secondary metabolites	ko00942//Anthocyanin biosynthesis	K12937	-	-	-
Unigene0003253	6.33333	19	0.2104	0.2062	0.2608	0.758	0.6966	0.6565	0.2258	0.7037	1.63992	0.00270888	0.0102185	yes	GUN4	PREDICTED: tetrapyrrole-binding protein, chloroplastic [Daucus carota subsp. sativus] [Daucus carota]	-	-	-	-	-	-	-
Unigene0003262	161.667	316.667	2.7445	1.9774	1.8723	4.2315	5.8518	3.4005	2.19807	4.4946	1.03196	9.69793e-05	0.000551067	yes	At3g47570	PREDICTED: probable LRR receptor-like serine/threonine-protein kinase At3g47570 [Citrus sinensis]	-	-	-	-	-	GO:0003824//catalytic activity;GO:0016740//transferase activity;GO:0016772//transferase activity, transferring phosphorus-containing groups;GO:0016301//kinase activity	-
Unigene0003294	32	11.3333	0.8788	0.7778	1.1143	0.2145	0.2371	0.5602	0.923633	0.337267	-1.45343	0.00345187	0.0125687	yes	HCF152	PREDICTED: pentatricopeptide repeat-containing protein At3g09650, chloroplastic-like [Daucus carota subsp. sativus] [Daucus carota]	-	-	-	-	-	-	-
Unigene0003298	106.667	44	7.3335	6.8356	5.0674	2.6422	2.6184	3.0389	6.41217	2.7665	-1.21275	4.70405e-05	0.000289403	yes	XRN3	PREDICTED: 5'-3' exoribonuclease 3 [Vitis vinifera]	Genetic Information Processing	Translation;Folding, sorting and degradation	ko03018//RNA degradation;ko03008//Ribosome biogenesis in eukaryotes	K12619	-	-	-
Unigene0003300	94	27.6667	3.0508	2.6954	1.3283	0.6217	0.5752	0.9884	2.35817	0.728433	-1.6948	2.33033e-05	0.000154599	yes	--	--	-	-	-	-	-	-	-
Unigene0003309	9	0	0	0.1904	2.5806	0	0	0	0.923667	0.001	-9.85123	0.00475394	0.016481	yes	--	--	-	-	-	-	-	-	-
Unigene0003311	88	19.6667	3.8029	3.215	2.9311	0.7254	0.8576	0.7369	3.31633	0.7733	-2.10049	3.43321e-10	5.17296e-09	yes	At3g18720	PREDICTED: F-box/kelch-repeat protein At1g57790-like [Fragaria vesca subsp. vesca] [Fragaria vesca]	-	-	-	-	-	-	-
Unigene0003313	10.6667	2	0.3946	0.6284	0.5765	0.0533	0	0.2566	0.533167	0.1033	-2.36775	0.00896724	0.0281873	yes	--	--	-	-	-	-	-	-	-
Unigene0003315	14.3333	1	1.9038	1.4728	0.958	0.2166	0	0.1042	1.44487	0.106933	-3.75615	2.70095e-05	0.00017627	yes	--	--	-	-	-	-	-	-	-
Unigene0003330	3592.33	9222.67	58.7981	60.2154	57.4484	153.575	156.398	162.149	58.8206	157.374	1.4198	1.8846e-22	9.03648e-21	yes	Tmem184c	PREDICTED: transmembrane protein 184C-like [Daucus carota subsp. sativus] [Daucus carota]	-	-	-	-	-	-	-
Unigene0003336	16.3333	4.33333	0.6388	0.3314	0.9181	0.2437	0.1572	0.1173	0.629433	0.172733	-1.86551	0.00489364	0.0168938	yes	--	--	-	-	-	-	-	-	-
Unigene0003341	14	1.33333	1.2479	0.5095	0.4419	0.1124	0	0.1082	0.7331	0.0735333	-3.31754	0.000330848	0.00163882	yes	--	--	-	-	-	-	-	-	-
Unigene0003347	1327.67	3527	29.8697	29.0966	29.8624	76.5372	83.3857	85.6548	29.6096	81.8592	1.46708	7.87341e-22	3.59843e-20	yes	DOF3.4	PREDICTED: dof zinc finger protein DOF3.4-like [Daucus carota subsp. sativus] [Daucus carota]	-	-	-	-	-	-	-
Unigene0003349	82	16.6667	0.7904	1.3588	1.3112	0.2098	0.2755	0.2452	1.15347	0.2435	-2.24398	3.61482e-09	4.72072e-08	yes	--	DUF4283 domain-containing protein, partial [Cephalotus follicularis]	-	-	-	-	-	-	-
Unigene0003350	611.333	2116.67	5.5806	5.5843	4.4668	17.2014	20.0039	19.3117	5.21057	18.839	1.85421	6.32104e-27	4.16039e-25	yes	TOR1	PREDICTED: microtubule-associated protein TORTIFOLIA1 isoform X3 [Ziziphus jujuba]	-	-	-	-	-	-	-
Unigene0003361	12.6667	2.33333	1.1636	1.1402	0.6593	0.0838	0.2433	0.2421	0.9877	0.189733	-2.3801	0.00178409	0.00714068	yes	--	--	-	-	-	-	-	-	-
Unigene0003363	227.667	105.333	14.1027	16.8385	9.7575	6.0844	5.1425	8.5058	13.5662	6.57757	-1.04439	0.000291564	0.00146686	yes	--	--	-	-	-	-	-	-	-
Unigene0003364	11.3333	1.66667	0.7187	0.4875	0.7048	0	0.2312	0.0575	0.637	0.0962333	-2.72668	0.00211861	0.00828467	yes	--	--	-	-	-	-	-	-	-
Unigene0003370	154.333	307.333	16.9163	17.6596	17.2669	33.1027	41.6186	32.7771	17.2809	35.8328	1.0521	1.25956e-06	1.09122e-05	yes	PERK1	PREDICTED: proline-rich receptor-like protein kinase PERK1 [Daucus carota subsp. sativus] [Daucus carota]	-	-	-	-	-	GO:1901363//heterocyclic compound binding;GO:0001882//nucleoside binding;GO:0001883//purine nucleoside binding;GO:0005488//binding;GO:0016773//phosphotransferase activity, alcohol group as acceptor;GO:0003824//catalytic activity;GO:0097367//carbohydrate derivative binding;GO:0016772//transferase activity, transferring phosphorus-containing groups;GO:0004672//protein kinase activity;GO:0036094//sm…	GO:0009987//cellular process;GO:0043412//macromolecule modification;GO:0006464//cellular protein modification process;GO:0044238//primary metabolic process;GO:0044237//cellular metabolic process;GO:0019538//protein metabolic process;GO:0043170//macromolecule metabolic process;GO:0006796//phosphate-containing compound metabolic process;GO:0008152//metabolic process;GO:0044260//cellular macromolecu…
Unigene0003376	31.3333	7.33333	1.1219	1.2825	0.5297	0.4716	0.1955	0.0648	0.978033	0.243967	-2.0032	0.00157124	0.00640121	yes	--	--	-	-	-	-	-	-	-
Unigene0003377	23.6667	6.33333	0.7115	0.5165	0.6719	0	0.1653	0.3564	0.6333	0.1739	-1.86463	0.00668051	0.0220025	yes	--	--	-	-	-	-	-	-	-
Unigene0003379	58	124.333	0.7791	0.9815	1.0473	2.1653	2.0947	2.0011	0.935967	2.08703	1.15692	1.77119e-05	0.00012063	yes	GLYR2	PREDICTED: glyoxylate/succinic semialdehyde reductase 2, chloroplastic isoform X2 [Citrus sinensis]	Metabolism	Carbohydrate metabolism;Global and Overview	ko01100//Metabolic pathways;ko01120//Microbial metabolism in diverse environments;ko01200//Carbon metabolism;ko00630//Glyoxylate and dicarboxylate metabolism;ko00650//Butanoate metabolism	K18121	GO:0005737//cytoplasm;GO:0044444//cytoplasmic part;GO:0009536//plastid;GO:0044435//plastid part;GO:0043226//organelle;GO:0005623//cell;GO:0044464//cell part;GO:0043229//intracellular organelle;GO:0044446//intracellular organelle part;GO:0044424//intracellular part;GO:0009532//plastid stroma;GO:0043231//intracellular membrane-bounded organelle;GO:0005622//intracellular;GO:0044422//organelle part;G…	GO:1901363//heterocyclic compound binding;GO:0005488//binding;GO:0097159//organic cyclic compound binding;GO:0000166//nucleotide binding;GO:0016616//oxidoreductase activity, acting on the CH-OH group of donors, NAD or NADP as acceptor;GO:0003824//catalytic activity;GO:0036094//small molecule binding;GO:0016614//oxidoreductase activity, acting on CH-OH group of donors;GO:0016491//oxidoreductase ac…	GO:0006725//cellular aromatic compound metabolic process;GO:0051186//cofactor metabolic process;GO:0006739//NADP metabolic process;GO:0006733//oxidoreduction coenzyme metabolic process;GO:1901564//organonitrogen compound metabolic process;GO:0019637//organophosphate metabolic process;GO:0044237//cellular metabolic process;GO:0055086//nucleobase-containing small molecule metabolic process;GO:00081…
Unigene0003380	109.667	14	1.1811	1.2602	1.9658	0.1135	0.3293	0.1365	1.46903	0.1931	-2.92745	8.2048e-12	1.51244e-10	yes	TE1	PREDICTED: protein terminal ear1-like [Daucus carota subsp. sativus] [Daucus carota]	-	-	-	-	-	-	-
Unigene0003387	18	5.33333	0.5992	0.4945	0.6366	0.0682	0.1979	0.2624	0.576767	0.176167	-1.71105	0.00429663	0.0151249	yes	--	--	-	-	-	-	-	-	-
Unigene0003394	1508.33	627.667	22.6314	20.1154	21.5556	10.2453	8.7383	8.9117	21.4341	9.29843	-1.20485	3.31983e-13	7.15233e-12	yes	Dcun1d4	PREDICTED: DCN1-like protein 4 [Daucus carota subsp. sativus] [Daucus carota]	-	-	-	-	-	-	-
Unigene0003397	1147	303.667	43.9476	34.2437	37.1617	10.6234	11.0036	10.1892	38.451	10.6054	-1.85822	1.02446e-24	5.83201e-23	yes	BCCP2	PREDICTED: importin-5-like [Daucus carota subsp. sativus] [Daucus carota]	-	-	-	-	-	GO:0005488//binding;GO:0031267//small GTPase binding;GO:0019899//enzyme binding;GO:0005515//protein binding;GO:0017016//Ras GTPase binding;GO:0051020//GTPase binding	-
Unigene0003399	74.6667	27.3333	4.4889	4.0216	6.1315	1.9408	1.8775	1.7343	4.88067	1.85087	-1.39888	3.55451e-05	0.000225392	yes	--	PREDICTED: importin-5-like [Brassica oleracea var. oleracea] [Brassica oleracea]	-	-	-	-	-	-	-
Unigene0003403	17.3333	4	1.8704	1.4837	1.3247	0.6739	0.2794	0.1853	1.5596	0.379533	-2.03888	0.00133291	0.00555861	yes	DRT101	PREDICTED: phosphoacetylglucosamine mutase [Nicotiana attenuata]	Metabolism	Carbohydrate metabolism;Global and Overview	ko01100//Metabolic pathways;ko01130//Biosynthesis of antibiotics;ko00520//Amino sugar and nucleotide sugar metabolism	K01836	-	-	-
Unigene0003412	58	21.6667	1.321	1.8698	1.996	0.8567	0.7367	0.4275	1.72893	0.673633	-1.35985	0.000484795	0.00229795	yes	--	Defective-in-cullin neddylation protein, partial [Cynara cardunculus var. scolymus] [Cynara cardunculus]	-	-	-	-	-	-	-
Unigene0003416	42.6667	17	2.0761	2.848	1.7645	1.2903	0.814	0.7018	2.22953	0.935367	-1.25314	0.00266586	0.0100772	yes	--	--	-	-	-	-	-	-	-
Unigene0003417	2279.33	5889.33	34.8577	36.8233	27.0821	90.2284	94.5486	82.3046	32.921	89.0272	1.43524	1.38954e-17	4.5688e-16	yes	INPS1	PREDICTED: inositol-3-phosphate synthase [Daucus carota subsp. sativus] [Daucus carota]	Metabolism	Carbohydrate metabolism;Global and Overview	ko01100//Metabolic pathways;ko01130//Biosynthesis of antibiotics;ko00562//Inositol phosphate metabolism	K01858	-	GO:0003824//catalytic activity	GO:0044238//primary metabolic process;GO:0006629//lipid metabolic process;GO:0006644//phospholipid metabolic process;GO:0044763//single-organism cellular process;GO:0044723//single-organism carbohydrate metabolic process;GO:0006793//phosphorus metabolic process;GO:0019751//polyol metabolic process;GO:0044255//cellular lipid metabolic process;GO:1901615//organic hydroxy compound metabolic process;…
Unigene0003420	624	187	24.3448	24.8895	19.5234	6.8832	6.5826	8.0626	22.9192	7.17613	-1.67528	2.15763e-16	6.35358e-15	yes	--	--	-	-	-	-	-	-	-
Unigene0003424	10	0.666667	0.6558	0.7855	0.7742	0	0.0762	0.0758	0.7385	0.0506667	-3.86549	0.000164513	0.0008823	yes	--	--	-	-	-	-	-	-	-
Unigene0003425	0.333333	8	0	0	0.1068	0.8694	1.1565	0.5229	0.0356	0.8496	4.57683	0.000463867	0.00221104	yes	--	PREDICTED: protein CUP-SHAPED COTYLEDON 2 [Daucus carota subsp. sativus] [Daucus carota]	-	-	-	-	-	-	-
Unigene0003426	2218	9077.33	18.4942	19.3106	12.0053	57.42	82.1973	73.6998	16.6034	71.1057	2.09849	2.22328e-23	1.14764e-21	yes	BOR2	PREDICTED: probable boron transporter 2 [Populus euphratica]	-	-	-	-	-	-	-
Unigene0003429	6	86.6667	0.3048	0.5974	0.9715	4.8324	10.1995	12.6832	0.624567	9.23837	3.88671	1.44929e-13	3.2459e-12	yes	NPC6	PREDICTED: non-specific phospholipase C6 [Daucus carota subsp. sativus] [Daucus carota]	Metabolism	Global and Overview;Carbohydrate metabolism;Lipid metabolism	ko01100//Metabolic pathways;ko01110//Biosynthesis of secondary metabolites;ko00564//Glycerophospholipid metabolism;ko00562//Inositol phosphate metabolism;ko00565//Ether lipid metabolism	K01114	-	GO:0003824//catalytic activity;GO:0016787//hydrolase activity	-
Unigene0003433	2	32.6667	0	0.3046	0	1.4559	2.7086	1.1856	0.101533	1.78337	4.13458	1.4055e-07	1.4472e-06	yes	--	--	-	-	-	-	-	-	-
Unigene0003439	764.667	333.667	17.2293	15.5424	9.8984	4.5357	6.1468	8.7686	14.2234	6.4837	-1.13337	1.85232e-05	0.000125589	yes	SNL2	PREDICTED: paired amphipathic helix protein Sin3-like 2 isoform X3 [Daucus carota subsp. sativus] [Daucus carota]	-	-	-	-	-	-	-
Unigene0003443	50.3333	9.33333	1.4813	1.6748	1.1803	0.4926	0.2085	0.1482	1.44547	0.2831	-2.35215	7.25046e-07	6.55955e-06	yes	--	DUF1664 domain-containing protein [Cephalotus follicularis]	-	-	-	-	-	-	-
Unigene0003445	38	3.33333	1.9317	0.7572	0.7262	0.0642	0.0621	0.1855	1.13837	0.103933	-3.45323	2.14903e-07	2.14e-06	yes	--	--	-	-	-	-	-	-	-
Unigene0003453	16.6667	4	0.8033	1.3321	0.9847	0.2004	0.1938	0.3857	1.04003	0.259967	-2.00023	0.00155642	0.00635215	yes	--	--	-	-	-	-	-	-	-
Unigene0003454	60.6667	14.3333	6.0348	6.7736	7.4604	2.8463	1.8357	0.3424	6.75627	1.6748	-2.01224	6.03602e-05	0.00036128	yes	--	--	-	-	-	-	-	-	-
Unigene0003456	130	28.6667	3.9928	4.8373	5.5531	0.7454	1.4802	1.0572	4.7944	1.09427	-2.13139	1.36537e-10	2.15993e-09	yes	At1g71250	PREDICTED: GDSL esterase/lipase At1g71250 [Nicotiana tomentosiformis]	-	-	-	-	-	GO:0003824//catalytic activity;GO:0016787//hydrolase activity;GO:0016788//hydrolase activity, acting on ester bonds	GO:0044238//primary metabolic process;GO:0071704//organic substance metabolic process;GO:0044710//single-organism metabolic process;GO:0044699//single-organism process;GO:0006629//lipid metabolic process;GO:0008152//metabolic process
Unigene0003458	36	81.3333	0.8759	0.8583	0.8551	1.8423	2.1782	2.0684	0.8631	2.02963	1.23362	3.99575e-05	0.000250121	yes	ATL68	Zinc finger, RING-type [Corchorus capsularis]	-	-	-	-	-	-	-
Unigene0003460	331	156.667	3.1488	2.8438	2.2447	1.2974	1.47	1.3084	2.74577	1.3586	-1.01509	5.88849e-06	4.45069e-05	yes	ATX2	PWWP domain-containing protein/SET domain-containing protein/FYRN domain-containing protein/FYRC domain-containing protein/PHD_2 domain-containing protein/zf-HC5HC2H_2 domain-containing protein [Cephalotus follicularis]	-	-	-	-	-	GO:0043169//cation binding;GO:0046872//metal ion binding;GO:0003824//catalytic activity;GO:0016741//transferase activity, transferring one-carbon groups;GO:0005488//binding;GO:0016740//transferase activity;GO:0043167//ion binding;GO:0008168//methyltransferase activity	GO:0032259//methylation;GO:0008152//metabolic process
Unigene0003462	244	93.3333	3.244	2.4932	2.0949	0.8021	1.1085	1.213	2.6107	1.0412	-1.32619	8.95172e-07	7.9742e-06	yes	PKSB	PREDICTED: type III polyketide synthase B [Daucus carota subsp. sativus] [Daucus carota]	-	-	-	-	-	GO:0016740//transferase activity;GO:0003824//catalytic activity;GO:0016746//transferase activity, transferring acyl groups;GO:0016747//transferase activity, transferring acyl groups other than amino-acyl groups	GO:0043062//extracellular structure organization;GO:0085029//extracellular matrix assembly;GO:0048869//cellular developmental process;GO:0044763//single-organism cellular process;GO:0010208//pollen wall assembly;GO:0048856//anatomical structure development;GO:0044767//single-organism developmental process;GO:0016043//cellular component organization;GO:0071840//cellular component organization or b…
Unigene0003463	107.667	36.3333	2.7124	2.8794	2.6148	0.9773	0.709	1.2017	2.73553	0.962667	-1.50671	8.0348e-07	7.21459e-06	yes	--	--	-	-	-	-	-	-	-
Unigene0003465	27.3333	5.33333	0.8603	1.4051	0.6855	0.0775	0.2249	0.2983	0.983633	0.200233	-2.29644	9.52178e-05	0.000542263	yes	--	--	-	-	-	-	-	-	-
Unigene0003466	19.3333	7.33333	1.5755	1.6251	1.6738	0.3585	0.6069	0.9488	1.6248	0.638067	-1.34848	0.0124356	0.0369506	yes	FTA	Protein prenyltransferase, alpha subunit [Cynara cardunculus var. scolymus] [Cynara cardunculus]	Metabolism	Global and Overview;Metabolism of terpenoids and polyketides	ko01130//Biosynthesis of antibiotics;ko00900//Terpenoid backbone biosynthesis	K05955	-	-	-
Unigene0003467	30.6667	7.33333	3.4629	2.7146	4.6599	0.9981	0.4828	1.2007	3.61247	0.893867	-2.01485	0.000124868	0.000690701	yes	--	--	-	-	-	-	-	-	-
Unigene0003469	1264	303.667	9.4217	8.5178	9.8408	2.7624	2.1364	2.0577	9.2601	2.31883	-1.99763	1.31326e-26	8.49293e-25	yes	CTR1	PREDICTED: serine/threonine-protein kinase CTR1 isoform X1 [Daucus carota subsp. sativus] [Daucus carota]	-	-	-	-	-	GO:0016301//kinase activity;GO:0032549//ribonucleoside binding;GO:0097159//organic cyclic compound binding;GO:0004672//protein kinase activity;GO:0036094//small molecule binding;GO:0005488//binding;GO:0032550//purine ribonucleoside binding;GO:1901363//heterocyclic compound binding;GO:0003824//catalytic activity;GO:0097367//carbohydrate derivative binding;GO:0016772//transferase activity, transfer…	GO:0043412//macromolecule modification;GO:0044238//primary metabolic process;GO:0044260//cellular macromolecule metabolic process;GO:0006464//cellular protein modification process;GO:0071704//organic substance metabolic process;GO:0006796//phosphate-containing compound metabolic process;GO:0008152//metabolic process;GO:0043170//macromolecule metabolic process;GO:0006793//phosphorus metabolic proc…
Unigene0003471	70.6667	17.6667	1.7102	0.9153	0.4275	0.2175	0.3005	0.284	1.01767	0.267333	-1.92855	0.000107033	0.000601785	yes	--	ty1-copia retrotransposon protein [Cucumis melo subsp. melo] [Cucumis melo]	-	-	-	-	-	-	-
Unigene0003478	11.3333	2	0.9898	1.1938	0.4045	0.1646	0.1592	0.1584	0.8627	0.160733	-2.42419	0.00372159	0.0134008	yes	--	--	-	-	-	-	-	-	-
Unigene0003480	27	7.66667	0.7368	0.4985	0.1864	0.0569	0.1651	0.2007	0.4739	0.1409	-1.74991	0.00550305	0.0186759	yes	--	--	-	-	-	-	-	-	-
Unigene0003482	0	21.3333	0	0	0	1.0522	2.7629	0.868	0.001	1.56103	10.6083	8.39004e-09	1.04194e-07	yes	--	Nuclear factor 7, brain [Anthurium amnicola]	-	-	-	-	-	-	-
Unigene0003483	29.6667	2	3.818	1.8271	2.3583	0	0	0.5542	2.6678	0.184733	-3.85213	7.14992e-07	6.47491e-06	yes	--	--	-	-	-	-	-	-	-
Unigene0003484	103.333	43	1.3542	1.3064	0.6022	0.3631	0.6695	0.3931	1.0876	0.475233	-1.19444	0.00198997	0.00785119	yes	CCT1	PREDICTED: T-complex protein 1 subunit alpha-like [Phoenix dactylifera]	-	-	-	-	GO:0044464//cell part;GO:0044424//intracellular part;GO:0005622//intracellular;GO:0005623//cell	GO:0001882//nucleoside binding;GO:0032550//purine ribonucleoside binding;GO:1901363//heterocyclic compound binding;GO:0005488//binding;GO:0032549//ribonucleoside binding;GO:0097159//organic cyclic compound binding;GO:0036094//small molecule binding;GO:0001883//purine nucleoside binding;GO:0005515//protein binding;GO:0097367//carbohydrate derivative binding	GO:0044237//cellular metabolic process;GO:0043170//macromolecule metabolic process;GO:0008152//metabolic process;GO:0044260//cellular macromolecule metabolic process;GO:0044238//primary metabolic process;GO:0071704//organic substance metabolic process;GO:0019538//protein metabolic process;GO:0009987//cellular process;GO:0044267//cellular protein metabolic process
Unigene0003491	4667.33	1245	28.6332	28.139	34.2747	7.9827	8.4585	8.7674	30.349	8.40287	-1.85269	1.66423e-30	1.36406e-28	yes	ML2	PREDICTED: protein MEI2-like 5 [Daucus carota subsp. sativus] [Daucus carota]	-	-	-	-	-	GO:0005488//binding;GO:0097159//organic cyclic compound binding	-
Unigene0003494	40.6667	95.3333	0.8823	0.9067	0.8687	2.6516	2.3851	1.4773	0.8859	2.17133	1.29337	7.2866e-05	0.000427237	yes	--	--	-	-	-	-	-	-	-
Unigene0003495	51.6667	4.66667	0.8438	0.7632	0.4137	0.0842	0.0543	0.054	0.673567	0.0641667	-3.39192	7.97998e-11	1.30209e-09	yes	--	--	-	-	-	-	-	-	-
Unigene0003496	106	220.667	4.9227	1.8297	2.3444	4.9538	6.9517	7.7985	3.03227	6.568	1.11506	0.00152333	0.00623563	yes	At3g47570	PREDICTED: receptor kinase-like protein Xa21 [Nicotiana tomentosiformis]	-	-	-	-	-	-	-
Unigene0003497	273	1056.33	4.7731	3.7218	3.5558	13.7314	15.0183	19.8145	4.0169	16.1881	2.01078	1.19592e-21	5.40254e-20	yes	At3g47570	PREDICTED: probable LRR receptor-like serine/threonine-protein kinase At3g47570 isoform X2 [Capsicum annuum]	-	-	-	-	-	-	-
Unigene0003499	24.6667	1.66667	1.4963	4.1892	2.2709	0.3466	0.2235	0	2.65213	0.190033	-3.80283	1.1151e-06	9.76449e-06	yes	--	--	-	-	-	-	-	-	-
Unigene0003502	5.33333	0	0.7922	0.3327	0.7214	0	0	0	0.615433	0.001	-9.26546	0.00128967	0.00540076	yes	--	--	-	-	-	-	-	-	-
Unigene0003503	29.3333	2	1.4611	1.038	0.7373	0.1579	0.0764	0	1.0788	0.0781	-3.78796	3.63722e-08	4.12283e-07	yes	--	--	-	-	-	-	-	-	-
Unigene0003504	3835.67	7402.67	45.8098	47.9568	47.688	99.9858	98.8062	85.8096	47.1515	94.8672	1.0086	1.53443e-11	2.73408e-10	yes	XXT1	PREDICTED: xyloglucan 6-xylosyltransferase 2-like [Daucus carota subsp. sativus] [Daucus carota]	-	-	-	-	GO:0031224//intrinsic component of membrane;GO:0044425//membrane part;GO:0016020//membrane	GO:0016740//transferase activity;GO:0003824//catalytic activity;GO:0016757//transferase activity, transferring glycosyl groups	-
Unigene0003511	79.6667	21.6667	2.966	3.0773	2.3725	0.6789	0.8027	0.9074	2.80527	0.796333	-1.81669	6.54237e-08	7.10636e-07	yes	--	--	-	-	-	-	-	-	-
Unigene0003513	27.3333	6.66667	2.4735	3.5779	3.754	1.1458	0.9853	0.3676	3.26847	0.8329	-1.9724	0.000279228	0.00141121	yes	--	--	-	-	-	-	-	-	-
Unigene0003514	4.66667	13	0.4076	0.3994	0.3464	0.9692	1.0228	1.3567	0.384467	1.11623	1.53771	0.0162713	0.0462595	yes	--	--	-	-	-	-	-	-	-
Unigene0003515	4.66667	15	0.1114	0.2184	0.4735	1.2043	0.9903	0.4636	0.267767	0.886067	1.72644	0.0159841	0.0455988	yes	--	--	-	-	-	-	-	-	-
Unigene0003516	176.667	73.6667	6.5343	4.9018	5.3476	2.4331	1.9614	2.8944	5.59457	2.42963	-1.20329	7.02478e-06	5.22593e-05	yes	GLY1	PREDICTED: glycerol-3-phosphate dehydrogenase [NAD(+)] 2, chloroplastic isoform X2 [Daucus carota subsp. sativus] [Daucus carota]	Metabolism	Global and Overview;Lipid metabolism	ko01110//Biosynthesis of secondary metabolites;ko00564//Glycerophospholipid metabolism	K00006	-	-	-
Unigene0003518	190	78.3333	7.9093	9.2083	5.3245	3.2587	2.3746	4.0729	7.4807	3.2354	-1.20923	6.05898e-05	0.000362449	yes	--	--	-	-	-	-	-	-	-
Unigene0003520	206.333	97	13.5268	16.3137	13.56	6.2981	6.7455	8.2258	14.4668	7.0898	-1.02893	2.32072e-05	0.000154015	yes	RNR1	PREDICTED: sodium/hydrogen exchanger 4 [Solanum pennellii]	-	-	-	-	-	-	-
Unigene0003523	9.33333	2	0.9492	0.4961	0.3362	0.2052	0.0662	0.1317	0.593833	0.134367	-2.14388	0.0162981	0.0463269	yes	--	--	-	-	-	-	-	-	-
Unigene0003525	372	124.333	14.3432	16.2718	17.7324	8.0284	5.6687	3.1971	16.1158	5.6314	-1.51691	3.12919e-07	3.02705e-06	yes	--	--	-	-	-	-	-	-	-
Unigene0003529	14.3333	0.333333	0.9044	1.4501	1.2228	0	0.086	0	1.19243	0.0286667	-5.37839	8.99114e-07	8.00163e-06	yes	--	--	-	-	-	-	-	-	-
Unigene0003530	405.333	175	4.3502	4.4886	2.9178	1.7438	1.6467	1.9279	3.91887	1.7728	-1.14441	8.02289e-07	7.20477e-06	yes	SALR	PREDICTED: carbonyl reductase [NADPH] 1-like, partial [Nicotiana tabacum]	Metabolism	Global and Overview;Lipid metabolism	ko01100//Metabolic pathways;ko00590//Arachidonic acid metabolism	K00079	-	-	-
Unigene0003531	389.667	125	5.6677	5.7102	4.311	1.74	1.8224	1.7022	5.22963	1.75487	-1.57535	1.22574e-12	2.48148e-11	yes	At5g03795	PREDICTED: probable glycosyltransferase At5g03795 [Daucus carota subsp. sativus] [Daucus carota]	-	-	-	-	-	GO:0016757//transferase activity, transferring glycosyl groups;GO:0016740//transferase activity;GO:0003824//catalytic activity	-
Unigene0003547	628.333	203.667	11.6618	10.181	9.6518	3.6957	2.9362	4.0206	10.4982	3.55083	-1.56391	1.86036e-14	4.57092e-13	yes	MAN7	PREDICTED: mannan endo-1,4-beta-mannosidase 7-like [Daucus carota subsp. sativus] [Daucus carota]	Metabolism	Carbohydrate metabolism	ko00051//Fructose and mannose metabolism	K19355	-	-	-
Unigene0003553	21.6667	1.66667	0.8516	0.4814	0.8352	0	0	0.1704	0.722733	0.0568	-3.6695	6.52305e-06	4.88698e-05	yes	--	--	-	-	-	-	-	-	-
Unigene0003555	4	58.3333	0.1241	0.1824	0.0659	2.0458	1.5898	2.098	0.124133	1.9112	3.94452	5.29298e-16	1.5159e-14	yes	SUS2	sucrose synthase [Citrus unshiu]	Metabolism	Global and Overview;Carbohydrate metabolism	ko01100//Metabolic pathways;ko00500//Starch and sucrose metabolism	K00695	-	GO:0016757//transferase activity, transferring glycosyl groups;GO:0003824//catalytic activity;GO:0016740//transferase activity	GO:0008152//metabolic process;GO:0009058//biosynthetic process;GO:0044237//cellular metabolic process;GO:0050896//response to stimulus;GO:0044699//single-organism process;GO:0044238//primary metabolic process;GO:0009987//cellular process;GO:0071704//organic substance metabolic process;GO:0006950//response to stress
Unigene0003559	986.667	323.333	10.963	10.787	12.2726	3.7213	4.1802	3.6873	11.3409	3.86293	-1.55376	6.74798e-19	2.46089e-17	yes	GAI	GA repressor DELLA [Actinidia deliciosa]	Environmental Information Processing	Signal transduction	ko04075//Plant hormone signal transduction	K14494	-	-	-
Unigene0003563	440.333	200.667	8.0068	8.8399	7.3324	3.6418	3.3337	4.5223	8.0597	3.8326	-1.0724	3.57891e-07	3.42546e-06	yes	--	Mitochondrial transcription termination factor family protein [Theobroma cacao]	-	-	-	-	-	-	-
Unigene0003564	58.6667	25.6667	2.833	3.1634	5.8795	2.2788	1.4467	1.6448	3.95863	1.7901	-1.14496	0.00518814	0.0177576	yes	--	--	-	-	-	-	-	-	-
Unigene0003565	256.333	122.333	1.6505	2.1456	1.3575	0.7481	1.0299	0.7961	1.71787	0.858033	-1.00151	0.00010532	0.000593463	yes	--	hypothetical protein EUGRSUZ_I02697 [Eucalyptus grandis]	-	-	-	-	-	-	-
Unigene0003566	23	49	1.8738	1.2853	1.1944	1.7553	2.939	4.9379	1.45117	3.21073	1.14569	0.0108882	0.0331428	yes	PLC2	C2 calcium-dependent membrane targeting [Corchorus olitorius]	Metabolism;Environmental Information Processing	Global and Overview;Carbohydrate metabolism;Signal transduction	ko01100//Metabolic pathways;ko04070//Phosphatidylinositol signaling system;ko00562//Inositol phosphate metabolism	K05857	-	GO:0016787//hydrolase activity;GO:0016788//hydrolase activity, acting on ester bonds;GO:0060089//molecular transducer activity;GO:0003824//catalytic activity;GO:0042578//phosphoric ester hydrolase activity	GO:0044238//primary metabolic process;GO:0007154//cell communication;GO:0065007//biological regulation;GO:0071704//organic substance metabolic process;GO:0006629//lipid metabolic process;GO:0044710//single-organism metabolic process;GO:0050896//response to stimulus;GO:0050789//regulation of biological process;GO:0008152//metabolic process;GO:0044699//single-organism process;GO:0044700//single org…
Unigene0003568	1	15.6667	0.2337	0	0.1241	1.8942	1.3438	2.552	0.119267	1.93	4.01634	4.78316e-06	3.68318e-05	yes	--	--	-	-	-	-	-	-	-
Unigene0003573	26	4.33333	1.1068	1.0846	0.9239	0.1282	0.2893	0.1234	1.03843	0.1803	-2.52594	6.49014e-06	4.86478e-05	yes	--	--	Environmental Information Processing	Signal transduction	ko04075//Plant hormone signal transduction	K14486	-	-	-
Unigene0003574	14.6667	3.66667	1.4971	0.3035	0.4936	0.2232	0.1619	0.2148	0.764733	0.199967	-1.9352	0.0154315	0.0442999	yes	--	Retrovirus-related Pol polyprotein from transposon TNT 1-94 [Cajanus cajan]	-	-	-	-	-	-	-
Unigene0003580	355.333	134	12.3005	14.7641	19.127	7.0846	5.9635	5.0471	15.3972	6.03173	-1.35202	4.71962e-08	5.24554e-07	yes	--	AWPM-19-like family protein [Theobroma cacao]	-	-	-	-	-	-	-
Unigene0003589	22.6667	5.66667	3.1303	1.0544	2.5981	0.5287	0.5114	0.7123	2.26093	0.584133	-1.95255	0.00131697	0.00550235	yes	--	--	-	-	-	-	-	-	-
Unigene0003591	104.333	31.6667	1.4178	1.0112	0.6045	0.2606	0.2824	0.4214	1.01117	0.321467	-1.65328	1.79425e-05	0.000122024	yes	--	DUF4283 domain-containing protein [Cephalotus follicularis]	-	-	-	-	-	-	-
Unigene0003592	199.667	26	3.4634	3.0007	1.5769	0.3902	0.1678	0.5425	2.68033	0.366833	-2.86922	6.32956e-12	1.18085e-10	yes	--	--	-	-	-	-	-	-	-
Unigene0003593	0.666667	6	0	0	0.2271	0.8086	0.5588	0.667	0.0757	0.678133	3.1632	0.0093458	0.0291855	yes	--	--	-	-	-	-	-	-	-
Unigene0003595	54.3333	16.6667	0.9131	0.8103	1.1348	0.2979	0.2162	0.3943	0.952733	0.3028	-1.65371	2.3551e-05	0.000156005	yes	--	--	-	-	-	-	-	-	-
Unigene0003597	21.6667	3.66667	1.3888	0.8065	1.2023	0	0.1614	0.428	1.13253	0.196467	-2.5272	0.000359765	0.00176579	yes	--	--	-	-	-	-	-	-	-
Unigene0003600	85	33.3333	1.7505	0.9616	0.6904	0.4444	0.3883	0.5656	1.13417	0.4661	-1.28292	0.00128682	0.00539098	yes	--	UBN2_3 domain-containing protein [Cephalotus follicularis]	-	-	-	-	-	-	-
Unigene0003602	112.667	22.3333	2.8906	3.0467	2.3483	0.5776	0.6096	0.5306	2.76187	0.5726	-2.27004	1.10817e-12	2.25888e-11	yes	--	--	-	-	-	-	-	-	-
Unigene0003603	9.33333	34.3333	0.1796	0.088	0.159	0.3397	0.8764	0.4048	0.1422	0.5403	1.92584	0.00033961	0.00167796	yes	ycf2-A	Ycf2 [Panax ginseng]	-	-	-	-	GO:0044435//plastid part;GO:0005623//cell;GO:0044444//cytoplasmic part;GO:0044422//organelle part;GO:0044464//cell part;GO:0009536//plastid;GO:0043227//membrane-bounded organelle;GO:0005622//intracellular;GO:0009532//plastid stroma;GO:0044446//intracellular organelle part;GO:0043231//intracellular membrane-bounded organelle;GO:0043226//organelle;GO:0005737//cytoplasm;GO:0044424//intracellular par…	GO:0032549//ribonucleoside binding;GO:0001883//purine nucleoside binding;GO:0097159//organic cyclic compound binding;GO:0005488//binding;GO:0001882//nucleoside binding;GO:0036094//small molecule binding;GO:1901363//heterocyclic compound binding;GO:0032550//purine ribonucleoside binding;GO:0097367//carbohydrate derivative binding	-
Unigene0003608	29.3333	6	0.6544	0.8763	0.3939	0.1886	0.114	0.1134	0.641533	0.138667	-2.2099	8.2092e-05	0.000474654	yes	--	--	-	-	-	-	-	-	-
Unigene0003616	12.6667	3.33333	0.3326	0.6112	0.6626	0.1798	0.1304	0.1298	0.535467	0.146667	-1.86826	0.0080315	0.0256912	yes	--	--	-	-	-	-	-	-	-
Unigene0003620	128	483.333	3.9683	3.7375	7.4495	21.5711	19.6591	17.7938	5.05177	19.6747	1.96148	6.39885e-13	1.33628e-11	yes	PP2A1	PREDICTED: protein PHLOEM PROTEIN 2-LIKE A1-like [Daucus carota subsp. sativus] [Daucus carota]	-	-	-	-	-	-	-
Unigene0003622	37	11.6667	1.7464	1.3038	1.6345	0.764	0.1739	0.6055	1.56157	0.514467	-1.60184	0.00123025	0.00517942	yes	--	--	-	-	-	-	-	-	-
Unigene0003623	1.66667	28	0	0.2626	0.1898	2.3176	3.1762	2.4162	0.1508	2.63667	4.12801	1.55393e-09	2.13653e-08	yes	--	--	-	-	-	-	-	-	-
Unigene0003625	515	208.333	5.2172	4.8845	4.4262	1.6083	2.324	2.1862	4.84263	2.0395	-1.24758	3.71302e-09	4.84043e-08	yes	PCMP-E52	Pentatricopeptide repeat (PPR) superfamily protein [Theobroma cacao]	-	-	-	-	-	-	-
Unigene0003628	16.3333	72.6667	0.1597	0.5812	0.3878	2.6383	1.1688	1.4712	0.376233	1.75943	2.22541	4.5218e-06	3.49863e-05	yes	--	serine/threonine-protein phosphatase 7 long form homolog [Asparagus officinalis]	-	-	-	-	-	-	-
Unigene0003629	2410.33	793	44.3689	46.206	51.3493	18.7938	16.3608	13.4996	47.3081	16.2181	-1.54448	2.32015e-18	8.09131e-17	yes	nagk	PREDICTED: N-acetyl-D-glucosamine kinase-like [Daucus carota subsp. sativus] [Daucus carota]	-	-	-	-	-	-	-
Unigene0003630	41.6667	7.33333	1.4326	0.4679	0.9905	0.1966	0.1427	0.1892	0.963667	0.176167	-2.45159	8.99071e-06	6.53187e-05	yes	--	--	-	-	-	-	-	-	-
Unigene0003631	923.667	298	8.9219	9.641	10.3979	3.9531	3.9104	1.8861	9.6536	3.24987	-1.57069	4.68384e-10	6.92236e-09	yes	CG31559	Glutaredoxin domain-containing protein [Cephalotus follicularis]	-	-	-	-	-	-	-
Unigene0003642	91	40	4.1677	3.8254	6.7256	2.4519	2.7029	1.5365	4.90623	2.23043	-1.13729	0.00137394	0.00570534	yes	--	--	-	-	-	-	-	-	-
Unigene0003654	38.3333	8	1.4077	1.4122	1.0682	0.1449	0.3504	0.3486	1.29603	0.2813	-2.20392	2.95103e-06	2.3698e-05	yes	--	--	-	-	-	-	-	-	-
Unigene0003655	1904.33	6519.67	36.857	36.9486	18.0879	119.079	110.385	101.757	30.6312	110.407	1.84976	8.89274e-15	2.26446e-13	yes	--	PREDICTED: cell wall integrity and stress response component 3-like [Daucus carota subsp. sativus] [Daucus carota]	-	-	-	-	-	-	-
Unigene0003656	159.333	308.333	2.7299	2.0028	2.1866	5.3298	4.1995	4.4453	2.30643	4.6582	1.01411	8.00032e-06	5.87972e-05	yes	At1g07700	PREDICTED: thioredoxin-like 4, chloroplastic [Daucus carota subsp. sativus] [Daucus carota]	-	-	-	-	-	-	GO:0044699//single-organism process
Unigene0003659	80.6667	14.6667	8.5911	7.2311	11.3503	2.1429	1.8427	1.1457	9.0575	1.71043	-2.40475	4.47676e-10	6.63216e-09	yes	rps19	ribosomal protein S19, partial (chloroplast) [Cycas micronesica]	Genetic Information Processing	Translation	ko03010//Ribosome	K02965	GO:0044424//intracellular part;GO:0005737//cytoplasm;GO:0043226//organelle;GO:0044444//cytoplasmic part;GO:0005623//cell;GO:1990904//ribonucleoprotein complex;GO:0044464//cell part;GO:0030529//intracellular ribonucleoprotein complex;GO:0043229//intracellular organelle;GO:0043231//intracellular membrane-bounded organelle;GO:0005622//intracellular;GO:0032991//macromolecular complex;GO:0043227//memb…	-	-
Unigene0003665	45.3333	8.66667	2.0215	2.3771	2.5772	0.3277	0.3171	0.736	2.32527	0.460267	-2.33685	4.2691e-07	4.0304e-06	yes	--	--	-	-	-	-	-	-	-
Unigene0003675	322	90	3.9561	3.1497	2.9552	0.7238	0.9803	1.2217	3.35367	0.975267	-1.78187	7.4791e-12	1.38625e-10	yes	ZMYM1	PREDICTED: zinc finger MYM-type protein 1-like [Citrus sinensis]	-	-	-	-	-	-	-
Unigene0003681	455.333	194.333	5.9993	6.882	7.0937	3.6007	2.669	2.6252	6.65833	2.96497	-1.16715	4.78243e-08	5.30978e-07	yes	FHY	PREDICTED: bifunctional riboflavin kinase/FMN phosphatase [Daucus carota subsp. sativus] [Daucus carota]	Metabolism	Metabolism of cofactors and vitamins;Global and Overview	ko01100//Metabolic pathways;ko01110//Biosynthesis of secondary metabolites;ko00740//Riboflavin metabolism	K00861	-	GO:0016787//hydrolase activity;GO:0016740//transferase activity;GO:0016301//kinase activity;GO:0003824//catalytic activity;GO:0016772//transferase activity, transferring phosphorus-containing groups	GO:0009987//cellular process;GO:0006796//phosphate-containing compound metabolic process;GO:0044237//cellular metabolic process;GO:0008152//metabolic process;GO:0006793//phosphorus metabolic process
Unigene0003694	265.333	122.667	5.6331	5.6748	4.5776	2.4568	2.5213	2.6933	5.29517	2.55713	-1.05015	2.89482e-06	2.32794e-05	yes	FHY	PREDICTED: bifunctional riboflavin kinase/FMN phosphatase [Daucus carota subsp. sativus] [Daucus carota]	Metabolism	Metabolism of cofactors and vitamins;Global and Overview	ko01100//Metabolic pathways;ko01110//Biosynthesis of secondary metabolites;ko00740//Riboflavin metabolism	K00861	-	GO:0016772//transferase activity, transferring phosphorus-containing groups;GO:0016301//kinase activity;GO:0016740//transferase activity;GO:0003824//catalytic activity	GO:0034641//cellular nitrogen compound metabolic process;GO:0009605//response to external stimulus;GO:0044237//cellular metabolic process;GO:1903506//regulation of nucleic acid-templated transcription;GO:0031668//cellular response to extracellular stimulus;GO:0044763//single-organism cellular process;GO:0007154//cell communication;GO:2000112//regulation of cellular macromolecule biosynthetic proc…
Unigene0003696	0.666667	8	0	0	0.1005	0.4602	0.4946	0.246	0.0335	0.400267	3.57873	0.00194696	0.00770979	yes	AHA3	PREDICTED: ATPase 9, plasma membrane-type-like [Lupinus angustifolius]	Metabolism	Energy metabolism	ko00190//Oxidative phosphorylation	K01535	GO:0044425//membrane part;GO:0016020//membrane;GO:0031224//intrinsic component of membrane	GO:0001883//purine nucleoside binding;GO:0097159//organic cyclic compound binding;GO:0003824//catalytic activity;GO:0036094//small molecule binding;GO:0043492//ATPase activity, coupled to movement of substances;GO:0042625//ATPase coupled ion transmembrane transporter activity;GO:0015399//primary active transmembrane transporter activity;GO:0016787//hydrolase activity;GO:0043167//ion binding;GO:00…	GO:0034654//nucleobase-containing compound biosynthetic process;GO:0044765//single-organism transport;GO:0006725//cellular aromatic compound metabolic process;GO:0046390//ribose phosphate biosynthetic process;GO:1902578//single-organism localization;GO:0055086//nucleobase-containing small molecule metabolic process;GO:0090407//organophosphate biosynthetic process;GO:0006796//phosphate-containing …
Unigene0003697	30.3333	9.33333	1.4108	1.3824	3.202	1.2476	0.2012	0.4669	1.9984	0.638567	-1.64594	0.00996874	0.0308002	yes	TKT2	PREDICTED: probable 1-deoxy-D-xylulose-5-phosphate synthase, chloroplastic isoform X1 [Musa acuminata subsp. malaccensis] [Musa acuminata]	Metabolism	Metabolism of cofactors and vitamins;Metabolism of terpenoids and polyketides;Global and Overview	ko01100//Metabolic pathways;ko01110//Biosynthesis of secondary metabolites;ko01130//Biosynthesis of antibiotics;ko00900//Terpenoid backbone biosynthesis;ko00730//Thiamine metabolism	K01662	-	GO:0016740//transferase activity;GO:0003824//catalytic activity;GO:0016744//transferase activity, transferring aldehyde or ketonic groups	GO:0006720//isoprenoid metabolic process;GO:0006721//terpenoid metabolic process;GO:0044237//cellular metabolic process;GO:0044699//single-organism process;GO:0044763//single-organism cellular process;GO:0044238//primary metabolic process;GO:0009987//cellular process;GO:0071704//organic substance metabolic process;GO:0044255//cellular lipid metabolic process;GO:0044710//single-organism metabolic …
Unigene0003700	353.333	158	28.4703	25.2446	29.5068	12.3759	12.0532	14.244	27.7406	12.891	-1.10563	1.46677e-07	1.50526e-06	yes	--	--	-	-	-	-	-	-	-
Unigene0003701	30.3333	1.33333	1.2041	1.2192	1.2792	0.1301	0	0.0417	1.23417	0.0572667	-4.4297	7.40432e-11	1.21189e-09	yes	--	Retrovirus-related Pol polyprotein from transposon opus [Cajanus cajan]	-	-	-	-	-	-	-
Unigene0003708	82.3333	30.6667	3.3072	2.1923	2.6179	0.7009	1.2205	1.2142	2.7058	1.0452	-1.37228	8.70898e-05	0.000500198	yes	GIN1	rve domain-containing protein/RVT_3 domain-containing protein [Cephalotus follicularis]	-	-	-	-	-	-	-
Unigene0003710	139	62	3.4645	2.4841	2.985	1.1645	1.502	1.4723	2.97787	1.3796	-1.11003	5.60458e-05	0.00033802	yes	SUS3	Sucrose_synth domain-containing protein, partial [Cephalotus follicularis]	Metabolism	Carbohydrate metabolism;Global and Overview	ko01100//Metabolic pathways;ko00500//Starch and sucrose metabolism	K00695	-	-	-
Unigene0003712	214	101.667	2.5977	2.511	2.535	0.8893	1.1307	1.7484	2.5479	1.25613	-1.02032	0.000230186	0.00118928	yes	smek1	PREDICTED: serine/threonine-protein phosphatase 4 regulatory subunit 3-B-like isoform X6 [Jatropha curcas]	-	-	-	-	-	-	-
Unigene0003713	216	67	3.5341	3.2723	3.0069	0.9064	1.2213	1.0437	3.2711	1.05713	-1.62962	6.72615e-11	1.10725e-09	yes	At5g67385	PREDICTED: BTB/POZ domain-containing protein At5g67385 [Nicotiana attenuata]	-	-	-	-	-	-	-
Unigene0003718	73.3333	29.6667	5.6154	5.8082	5.9658	1.8546	2.365	3.0828	5.79647	2.43413	-1.25177	0.000149125	0.000807657	yes	--	PREDICTED: uncharacterized protein LOC108214986 [Daucus carota subsp. sativus] [Daucus carota]	-	-	-	-	-	-	-
Unigene0003719	67	27.6667	6.0885	3.9153	2.8299	1.2339	1.9231	2.375	4.2779	1.844	-1.21406	0.00252616	0.00962569	yes	pro-pol	rve domain-containing protein [Cephalotus follicularis]	-	-	-	-	-	-	-
Unigene0003730	86.3333	27.3333	3.2811	4.6167	3.0836	1.4095	0.7917	1.444	3.66047	1.21507	-1.59099	7.74413e-06	5.70897e-05	yes	Farsa	PREDICTED: phenylalanine--tRNA ligase alpha subunit, cytoplasmic-like [Camelina sativa]	Genetic Information Processing	Translation	ko00970//Aminoacyl-tRNA biosynthesis	K01889	-	-	-
Unigene0003735	76.3333	167.667	5.684	8.6545	5.8528	17.8637	13.7152	14.9175	6.73043	15.4988	1.20339	1.09582e-05	7.81581e-05	yes	--	--	-	-	-	-	-	-	-
Unigene0003742	157.333	59.6667	3.6971	2.822	2.7701	1.325	1.0377	1.3156	3.0964	1.2261	-1.33652	8.64987e-07	7.72015e-06	yes	PID	PREDICTED: protein kinase PINOID [Daucus carota subsp. sativus] [Daucus carota]	-	-	-	-	-	-	-
Unigene0003745	265.333	99.6667	3.9337	4.0992	3.7893	1.4437	1.4273	1.7558	3.94073	1.54227	-1.35341	2.70966e-09	3.60658e-08	yes	PPLZ12	PREDICTED: coiled-coil domain-containing protein 18 [Daucus carota subsp. sativus] [Daucus carota]	-	-	-	-	-	-	-
Unigene0003753	557	1510.67	8.16	10.003	9.8097	25.281	27.9109	25.773	9.32423	26.3216	1.49719	9.21429e-19	3.3276e-17	yes	ACLA-1	PREDICTED: ATP-citrate synthase alpha chain protein 1 [Daucus carota subsp. sativus] [Daucus carota]	Metabolism	Carbohydrate metabolism;Global and Overview	ko01100//Metabolic pathways;ko01110//Biosynthesis of secondary metabolites;ko01130//Biosynthesis of antibiotics;ko01120//Microbial metabolism in diverse environments;ko00020//Citrate cycle (TCA cycle)	K01648	-	-	-
Unigene0003756	128.667	37.6667	3.11	4.2196	4.3842	1.1636	1.5634	0.8399	3.9046	1.18897	-1.71547	9.86466e-08	1.0422e-06	yes	--	--	-	-	-	-	-	-	-
Unigene0003764	59	21	4.7704	4.981	4.2372	1.8596	1.1448	2.1964	4.66287	1.7336	-1.42745	9.93476e-05	0.000562843	yes	--	Mitochondrial import protein TIM15 [Cynara cardunculus var. scolymus] [Cynara cardunculus]	-	-	-	-	-	-	-
Unigene0003767	9.66667	1.66667	0.7627	1.4948	1.4856	0.1374	0.2658	0.2645	1.2477	0.222567	-2.48696	0.00368723	0.0132951	yes	--	--	-	-	-	-	-	-	-
Unigene0003775	69.3333	30	1.0236	0.9547	0.6027	0.4132	0.2579	0.5003	0.860333	0.390467	-1.1397	0.00228267	0.00883216	yes	--	--	-	-	-	-	-	-	-
Unigene0003776	193.667	65.3333	4.7934	5.0529	4.3723	1.6747	1.7719	1.5613	4.73953	1.6693	-1.5055	8.80485e-10	1.25214e-08	yes	GLR3.3	PREDICTED: glutamate receptor 3.3-like isoform X1 [Juglans regia]	-	-	-	-	GO:0016020//membrane	-	GO:0044699//single-organism process;GO:0006810//transport;GO:0051179//localization;GO:0051234//establishment of localization
Unigene0003778	63.6667	29	2.1532	1.6491	0.9465	0.7758	0.6728	0.8238	1.58293	0.757467	-1.06335	0.00583993	0.0196288	yes	--	--	-	-	-	-	-	-	-
Unigene0003783	210	100.333	9.6469	8.2253	8.7846	3.8819	4.7596	4.6046	8.8856	4.41537	-1.00894	1.72884e-05	0.000118019	yes	ALA5	PREDICTED: probable phospholipid-transporting ATPase 4 [Daucus carota subsp. sativus] [Daucus carota]	-	-	-	-	GO:0044425//membrane part;GO:0016020//membrane;GO:0031224//intrinsic component of membrane	GO:0043169//cation binding;GO:0003824//catalytic activity;GO:0005488//binding;GO:0022892//substrate-specific transporter activity;GO:0005548//phospholipid transporter activity;GO:0097159//organic cyclic compound binding;GO:1901363//heterocyclic compound binding;GO:0001883//purine nucleoside binding;GO:0032549//ribonucleoside binding;GO:0046872//metal ion binding;GO:0097367//carbohydrate derivativ…	GO:0006820//anion transport;GO:1902578//single-organism localization;GO:0051179//localization;GO:0071702//organic substance transport;GO:0051234//establishment of localization;GO:0006811//ion transport;GO:0015711//organic anion transport;GO:0033036//macromolecule localization;GO:0006810//transport;GO:0044699//single-organism process;GO:0044765//single-organism transport;GO:0015748//organophosphat…
Unigene0003785	178.667	82.3333	5.5096	4.5339	6.5648	3.0598	2.7054	2.1848	5.5361	2.65	-1.06288	6.57065e-05	0.000389166	yes	ABCF3	PREDICTED: ABC transporter F family member 3 isoform X1 [Daucus carota subsp. sativus] [Daucus carota]	-	-	-	-	-	GO:0036094//small molecule binding;GO:1901363//heterocyclic compound binding;GO:0005488//binding;GO:0001882//nucleoside binding;GO:0015604//organic phosphonate transmembrane transporter activity;GO:0016462//pyrophosphatase activity;GO:0016818//hydrolase activity, acting on acid anhydrides, in phosphorus-containing anhydrides;GO:0032549//ribonucleoside binding;GO:0003824//catalytic activity;GO:002…	GO:0044765//single-organism transport;GO:0044699//single-organism process;GO:1902578//single-organism localization;GO:0006810//transport;GO:0051234//establishment of localization;GO:0051179//localization
Unigene0003794	184.667	58	6.3508	8.2247	6.1946	2.4487	1.5922	2.7815	6.92337	2.27413	-1.60616	2.80104e-08	3.22579e-07	yes	FRS5	protein FAR1-RELATED SEQUENCE 5-like [Asparagus officinalis]	-	-	-	-	-	-	-
Unigene0003796	300.333	737.333	5.2426	7.9937	7.3943	18.2698	21.3837	13.1398	6.87687	17.5978	1.35557	5.80713e-09	7.38353e-08	yes	PER10	PREDICTED: peroxidase 10-like [Daucus carota subsp. sativus] [Daucus carota]	Metabolism	Global and Overview;Biosynthesis of other secondary metabolites	ko01100//Metabolic pathways;ko01110//Biosynthesis of secondary metabolites;ko00940//Phenylpropanoid biosynthesis	K00430	-	GO:0043167//ion binding;GO:0046906//tetrapyrrole binding;GO:0043169//cation binding;GO:1901363//heterocyclic compound binding;GO:0005488//binding;GO:0003824//catalytic activity;GO:0097159//organic cyclic compound binding	GO:0008152//metabolic process;GO:0009987//cellular process;GO:0072593//reactive oxygen species metabolic process;GO:0044237//cellular metabolic process;GO:0044710//single-organism metabolic process;GO:0044699//single-organism process;GO:0050896//response to stimulus;GO:0042743//hydrogen peroxide metabolic process;GO:0006950//response to stress
Unigene0003797	77.6667	26.3333	2.7054	3.9941	1.7245	0.5848	0.7921	1.6134	2.808	0.996767	-1.49422	0.000837565	0.00371335	yes	--	protein FAR1-RELATED SEQUENCE 5-like [Asparagus officinalis]	-	-	-	-	-	-	-
Unigene0003803	98.3333	17.3333	6.6915	5.2105	5.9665	1.1624	0.1249	1.9887	5.95617	1.092	-2.44741	5.80968e-06	4.39829e-05	yes	SNRNP27	PREDICTED: U4/U6.U5 small nuclear ribonucleoprotein 27 kDa protein [Daucus carota subsp. sativus] [Daucus carota]	Genetic Information Processing	Transcription	ko03040//Spliceosome	K12846	GO:0044444//cytoplasmic part;GO:0044464//cell part;GO:0043226//organelle;GO:0043229//intracellular organelle;GO:0005622//intracellular;GO:0005623//cell;GO:0044424//intracellular part;GO:0043227//membrane-bounded organelle;GO:0005737//cytoplasm;GO:0043231//intracellular membrane-bounded organelle	-	-
Unigene0003804	800.667	360	11.8438	11.6057	10.3919	4.7893	5.5656	5.5077	11.2805	5.28753	-1.09316	5.42376e-10	7.93214e-09	yes	At1g74360	PREDICTED: probable LRR receptor-like serine/threonine-protein kinase At1g74360 [Daucus carota subsp. sativus] [Daucus carota]	-	-	-	-	-	GO:0016772//transferase activity, transferring phosphorus-containing groups;GO:0016740//transferase activity;GO:0016301//kinase activity;GO:0003824//catalytic activity	-
Unigene0003806	123	48	5.2218	6.1491	5.7422	2.0299	2.3947	2.5252	5.70437	2.3166	-1.30006	2.20098e-06	1.81246e-05	yes	--	PREDICTED: ecotropic viral integration site 5 protein homolog [Sesamum indicum]	-	-	-	-	-	-	-
Unigene0003810	12.6667	1.66667	0.7828	0.1046	0.4914	0	0.0372	0.148	0.4596	0.0617333	-2.89626	0.00655791	0.021668	yes	--	--	-	-	-	-	-	-	-
Unigene0003812	184	85.3333	2.68	2.1902	1.2995	1.0457	0.8953	1.0642	2.05657	1.00173	-1.03774	0.00053963	0.00252305	yes	--	PREDICTED: serine/arginine-rich splicing factor RS2Z33-like [Brassica napus]	-	-	-	-	-	-	-
Unigene0003813	193.667	78	10.833	9.1697	7.0032	3.7369	3.9042	3.7401	9.00197	3.79373	-1.24662	1.92925e-06	1.60956e-05	yes	--	GBR6 [Panax ginseng]	-	-	-	-	-	-	-
Unigene0003817	65.3333	609.333	0.8636	1.2135	1.1598	5.7415	8.7573	16.7458	1.07897	10.4149	3.27092	1.86958e-19	7.12275e-18	yes	NPF2.10	PREDICTED: protein NRT1/ PTR FAMILY 2.11-like [Daucus carota subsp. sativus] [Daucus carota]	-	-	-	-	-	-	-
Unigene0003821	6.33333	0.333333	0.2385	0.779	0.5067	0	0	0.0827	0.508067	0.0275667	-4.20402	0.00344091	0.0125355	yes	--	--	-	-	-	-	-	-	-
Unigene0003829	339.667	136.667	4.8531	3.5783	3.8417	1.5171	1.4925	2.1282	4.09103	1.7126	-1.25628	1.92697e-07	1.93445e-06	yes	POK1	PREDICTED: phragmoplast orienting kinesin 2 [Daucus carota subsp. sativus] [Daucus carota]	-	-	-	-	GO:0044422//organelle part;GO:0044424//intracellular part;GO:0043229//intracellular organelle;GO:0005856//cytoskeleton;GO:0044430//cytoskeletal part;GO:0005623//cell;GO:0044464//cell part;GO:0044446//intracellular organelle part;GO:0043234//protein complex;GO:0005622//intracellular;GO:0043226//organelle;GO:0005875//microtubule associated complex;GO:0015630//microtubule cytoskeleton;GO:0043228//no…	GO:0097159//organic cyclic compound binding;GO:0005488//binding;GO:0016462//pyrophosphatase activity;GO:0016817//hydrolase activity, acting on acid anhydrides;GO:0032549//ribonucleoside binding;GO:0001882//nucleoside binding;GO:0016787//hydrolase activity;GO:0003824//catalytic activity;GO:0008092//cytoskeletal protein binding;GO:0097367//carbohydrate derivative binding;GO:0017111//nucleoside-trip…	GO:0044763//single-organism cellular process;GO:0009987//cellular process;GO:0007017//microtubule-based process;GO:0044699//single-organism process
Unigene0003834	6	0.333333	0.6392	0.8054	0.194	0	0.0955	0	0.5462	0.0318333	-4.10082	0.00715024	0.0233053	yes	SOX	PREDICTED: sulfite oxidase-like isoform X2 [Lupinus angustifolius]	Metabolism	Energy metabolism;Global and Overview	ko01100//Metabolic pathways;ko01120//Microbial metabolism in diverse environments;ko00920//Sulfur metabolism	K00387	-	-	-
Unigene0003835	32.6667	9.66667	1.7958	2.1238	2.2368	0.4016	0.8418	0.6441	2.05213	0.629167	-1.70561	0.000273977	0.00138817	yes	--	--	-	-	-	-	-	-	-
Unigene0003838	1043.67	203.667	61.4508	56.2724	64.9182	11.9916	11.0596	13.992	60.8805	12.3477	-2.30173	2.17666e-34	2.16722e-32	yes	NAT2	Nucleobase-ascorbate transporter 2 [Glycine soja]	-	-	-	-	-	-	-
Unigene0003842	23.3333	6.33333	1.3074	1.2354	0.7441	0.5047	0.0488	0.3886	1.09563	0.314033	-1.80278	0.00491173	0.0169443	yes	ARIA	PREDICTED: ARM REPEAT PROTEIN INTERACTING WITH ABF2 [Daucus carota subsp. sativus] [Daucus carota]	-	-	-	-	-	-	-
Unigene0003844	5.33333	0.333333	0.5419	0.0664	0.5038	0	0	0.0705	0.3707	0.0235	-3.97952	0.0161793	0.0460543	yes	--	--	-	-	-	-	-	-	-
Unigene0003845	29.3333	8.66667	1.4135	0.7056	0.2267	0.2306	0.1952	0.3052	0.781933	0.243667	-1.68214	0.0110836	0.033627	yes	--	--	-	-	-	-	-	-	-
Unigene0003850	122.667	35.3333	2.1651	2.6354	1.4556	0.5851	0.6013	0.7038	2.08537	0.630067	-1.72672	1.17675e-07	1.2275e-06	yes	--	PREDICTED: mitochondrial import receptor subunit TOM40-1-like [Solanum tuberosum]	-	-	-	-	-	-	-
Unigene0003851	39	14	1.5303	2.2707	1.3471	0.189	0.64	1.0915	1.71603	0.640167	-1.42256	0.0082348	0.0262397	yes	--	--	-	-	-	-	-	-	-
Unigene0003858	400.333	188.333	5.8041	6.0337	4.6354	1.9834	2.9704	3.1247	5.49107	2.69283	-1.02796	1.27812e-05	8.97159e-05	yes	ACA8	PREDICTED: calcium-transporting ATPase 9, plasma membrane-type-like isoform X1 [Daucus carota subsp. sativus] [Daucus carota]	-	-	-	-	GO:0031224//intrinsic component of membrane;GO:0016020//membrane;GO:0044425//membrane part	GO:0043167//ion binding;GO:0042625//ATPase coupled ion transmembrane transporter activity;GO:0022857//transmembrane transporter activity;GO:0019829//cation-transporting ATPase activity;GO:0017111//nucleoside-triphosphatase activity;GO:0015405//P-P-bond-hydrolysis-driven transmembrane transporter activity;GO:0022804//active transmembrane transporter activity;GO:0032550//purine ribonucleoside bindi…	GO:0072511//divalent inorganic cation transport;GO:0070838//divalent metal ion transport;GO:0048869//cellular developmental process;GO:0051707//response to other organism;GO:0009664//plant-type cell wall organization;GO:1902578//single-organism localization;GO:0055082//cellular chemical homeostasis;GO:0044703//multi-organism reproductive process;GO:0065007//biological regulation;GO:0010927//cellu…
Unigene0003866	155.333	71	9.8377	12.7104	11.8449	6.695	5.3337	4.3964	11.4643	5.47503	-1.06621	8.33936e-05	0.00048113	yes	PUR5	PREDICTED: phosphoribosylformylglycinamidine cyclo-ligase, chloroplastic-like [Daucus carota subsp. sativus] [Daucus carota]	Metabolism	Nucleotide metabolism;Global and Overview	ko01100//Metabolic pathways;ko01110//Biosynthesis of secondary metabolites;ko01130//Biosynthesis of antibiotics;ko00230//Purine metabolism	K01933	-	-	-
Unigene0003870	44.3333	20.6667	3.2939	3.7188	2.5865	1.0061	1.6472	2.0111	3.19973	1.5548	-1.04122	0.00908171	0.0284904	yes	--	heparan-alpha-glucosaminide N-acetyltransferase-like [Cajanus cajan]	Metabolism	Global and Overview;Glycan biosynthesis and metabolism	ko01100//Metabolic pathways;ko00531//Glycosaminoglycan degradation	K10532	-	-	-
Unigene0003882	29.3333	13.6667	1.5729	1.6599	2.1852	0.7847	1.0754	0.7551	1.806	0.871733	-1.05084	0.016875	0.0476273	yes	At4g35230	PREDICTED: probable serine/threonine-protein kinase At4g35230 isoform X1 [Daucus carota subsp. sativus] [Daucus carota]	Environmental Information Processing	Signal transduction	ko04075//Plant hormone signal transduction	K14500	-	GO:0003824//catalytic activity;GO:0032549//ribonucleoside binding;GO:0016772//transferase activity, transferring phosphorus-containing groups;GO:0016740//transferase activity;GO:0097159//organic cyclic compound binding;GO:0036094//small molecule binding;GO:1901363//heterocyclic compound binding;GO:0097367//carbohydrate derivative binding;GO:0001883//purine nucleoside binding;GO:0001882//nucleosid…	GO:0019538//protein metabolic process;GO:0043412//macromolecule modification;GO:0006793//phosphorus metabolic process;GO:0044260//cellular macromolecule metabolic process;GO:0044267//cellular protein metabolic process;GO:0044238//primary metabolic process;GO:0006464//cellular protein modification process;GO:0043170//macromolecule metabolic process;GO:0006796//phosphate-containing compound metabol…
Unigene0003884	25.3333	10.6667	1.3221	1.5209	1.5878	0.4349	0.7213	0.7773	1.47693	0.6445	-1.19635	0.0119031	0.0356669	yes	--	--	-	-	-	-	-	-	-
Unigene0003885	86.6667	265	2.21	2.1656	2.3209	4.393	5.4185	11.3885	2.23217	7.06667	1.66259	1.31265e-06	1.13364e-05	yes	SUVR5	PREDICTED: histone-lysine N-methyltransferase SUVR5 [Fragaria vesca subsp. vesca] [Fragaria vesca]	-	-	-	-	-	-	-
Unigene0003888	609.667	238	12.7238	13.507	12.2365	5.3258	4.7608	5.5795	12.8224	5.22203	-1.29599	3.96996e-12	7.58773e-11	yes	pKIWI502	PREDICTED: fruit protein pKIWI502 [Solanum pennellii]	-	-	-	-	GO:0031975//envelope;GO:0005737//cytoplasm;GO:0044444//cytoplasmic part;GO:0005623//cell;GO:0044422//organelle part;GO:0043227//membrane-bounded organelle;GO:0043229//intracellular organelle;GO:0043231//intracellular membrane-bounded organelle;GO:0031967//organelle envelope;GO:0044435//plastid part;GO:0044464//cell part;GO:0009532//plastid stroma;GO:0044446//intracellular organelle part;GO:004322…	GO:0003824//catalytic activity;GO:0005488//binding;GO:0043167//ion binding;GO:0043169//cation binding;GO:0046872//metal ion binding;GO:0046914//transition metal ion binding	GO:0009719//response to endogenous stimulus;GO:0044710//single-organism metabolic process;GO:0008152//metabolic process;GO:0044699//single-organism process;GO:0009725//response to hormone;GO:0050896//response to stimulus;GO:0010033//response to organic substance;GO:0042221//response to chemical
Unigene0003889	31.6667	6.66667	1.0147	1.3522	1.5523	0.1755	0.2971	0.38	1.3064	0.2842	-2.20062	1.31889e-05	9.23634e-05	yes	--	--	-	-	-	-	-	-	-
Unigene0003891	449.333	208.667	20.025	17.708	17.8151	9.0184	7.9158	9.9492	18.516	8.96113	-1.04702	1.74288e-07	1.76455e-06	yes	POLA	PREDICTED: DNA polymerase alpha catalytic subunit [Daucus carota subsp. sativus] [Daucus carota]	Genetic Information Processing;Metabolism	Global and Overview;Replication and repair;Nucleotide metabolism	ko01100//Metabolic pathways;ko00230//Purine metabolism;ko00240//Pyrimidine metabolism;ko03030//DNA replication	K02320	GO:0043227//membrane-bounded organelle;GO:0043229//intracellular organelle;GO:0044424//intracellular part;GO:0044464//cell part;GO:0005623//cell;GO:0005622//intracellular;GO:0043226//organelle;GO:0043231//intracellular membrane-bounded organelle	GO:1901363//heterocyclic compound binding;GO:0003824//catalytic activity;GO:0043169//cation binding;GO:0051536//iron-sulfur cluster binding;GO:0016779//nucleotidyltransferase activity;GO:0051540//metal cluster binding;GO:0043167//ion binding;GO:0003676//nucleic acid binding;GO:0005488//binding;GO:0036094//small molecule binding;GO:0097159//organic cyclic compound binding;GO:0016740//transferase a…	GO:0044237//cellular metabolic process;GO:0009987//cellular process;GO:0034641//cellular nitrogen compound metabolic process;GO:0071704//organic substance metabolic process;GO:1901360//organic cyclic compound metabolic process;GO:0044238//primary metabolic process;GO:0043170//macromolecule metabolic process;GO:0006259//DNA metabolic process;GO:0008152//metabolic process;GO:0090304//nucleic acid m…
Unigene0003892	840.667	237	14.0899	12.3994	7.8875	3.2216	2.2666	4.6646	11.4589	3.38427	-1.75956	3.0798e-10	4.66415e-09	yes	--	PREDICTED: outer envelope protein 80, chloroplastic [Sesamum indicum]	-	-	-	-	GO:0016020//membrane	-	-
Unigene0003893	2221.33	8624.67	34.0496	35.3312	33.9608	145.523	157.658	115.352	34.4472	139.511	2.01792	1.90111e-33	1.81725e-31	yes	GAD1	PREDICTED: glutamate decarboxylase-like [Malus domestica]	Metabolism	Carbohydrate metabolism;Amino acid metabolism;Global and Overview;Metabolism of other amino acids	ko01100//Metabolic pathways;ko01110//Biosynthesis of secondary metabolites;ko01120//Microbial metabolism in diverse environments;ko00250//Alanine, aspartate and glutamate metabolism;ko00410//beta-Alanine metabolism;ko00650//Butanoate metabolism;ko00430//Taurine and hypotaurine metabolism	K01580	-	GO:0043168//anion binding;GO:0016831//carboxy-lyase activity;GO:0016830//carbon-carbon lyase activity;GO:0043167//ion binding;GO:0005488//binding;GO:0003824//catalytic activity;GO:0016829//lyase activity	GO:1901605//alpha-amino acid metabolic process;GO:1901564//organonitrogen compound metabolic process;GO:0044763//single-organism cellular process;GO:0009987//cellular process;GO:0006520//cellular amino acid metabolic process;GO:0044237//cellular metabolic process;GO:0006807//nitrogen compound metabolic process;GO:0071704//organic substance metabolic process;GO:0009064//glutamine family amino acid…
Unigene0003894	95.3333	28.6667	4.6229	3.3621	2.4173	0.9369	0.793	1.5403	3.46743	1.09007	-1.66945	1.07441e-05	7.67935e-05	yes	--	--	-	-	-	-	-	-	-
Unigene0003900	273.667	122.333	3.0339	3.3778	1.9061	0.9478	1.1804	1.7614	2.7726	1.29653	-1.09658	0.000242779	0.00124687	yes	Atad5	ATPase, AAA-type, core [Corchorus capsularis]	-	-	-	-	-	-	-
Unigene0003910	169	53.6667	3.435	3.116	2.1318	0.9006	0.6579	1.3266	2.89427	0.9617	-1.58954	8.55221e-07	7.64678e-06	yes	--	--	-	-	-	-	-	-	-
Unigene0003916	58	162.667	4.851	3.7175	2.3125	7.596	9.4292	14.8791	3.627	10.6348	1.55194	8.645e-06	6.30851e-05	yes	TUBB1	beta-tubulin 6, partial [Triticum aestivum]	Cellular Processes	Transport and catabolism	ko04145//Phagosome	K07375	-	-	-
Unigene0003922	4.66667	0.333333	0.2415	0.7099	0.7696	0	0.1262	0	0.573667	0.0420667	-3.76946	0.0151704	0.0436786	yes	--	PREDICTED: probable pre-mRNA-splicing factor ATP-dependent RNA helicase DEAH9 [Daucus carota subsp. sativus] [Daucus carota]	-	-	-	-	-	-	-
Unigene0003927	976.667	363	26.5758	23.1401	22.226	9.5487	7.9177	10.4264	23.9806	9.2976	-1.36694	1.33284e-13	2.99684e-12	yes	--	--	-	-	-	-	-	-	-
Unigene0003933	102.333	44.6667	1.0073	1.2563	1.3012	0.6434	0.5386	0.4406	1.18827	0.540867	-1.13551	0.000139999	0.000763695	yes	At4g14490	PREDICTED: FHA domain-containing protein At4g14490-like [Vitis vinifera]	-	-	-	-	-	-	-
Unigene0003935	80	18.6667	3.661	4.0938	2.6539	0.6052	0.7206	1.2096	3.46957	0.845133	-2.0375	9.48641e-08	1.00582e-06	yes	21D7	PREDICTED: probable 26S proteasome non-ATPase regulatory subunit 3 [Daucus carota subsp. sativus] [Daucus carota]	Genetic Information Processing	Folding, sorting and degradation	ko03050//Proteasome	K03033	GO:0044464//cell part;GO:0043231//intracellular membrane-bounded organelle;GO:0032991//macromolecular complex;GO:0043229//intracellular organelle;GO:0043234//protein complex;GO:0044424//intracellular part;GO:0043227//membrane-bounded organelle;GO:0005623//cell;GO:0043226//organelle;GO:0005622//intracellular	-	GO:0009894//regulation of catabolic process;GO:0019222//regulation of metabolic process;GO:0065007//biological regulation;GO:0050789//regulation of biological process
Unigene0003942	33.6667	10.6667	1.2688	1.7762	0.6162	0.3135	0.1895	0.7165	1.2204	0.4065	-1.58603	0.0068904	0.0225855	yes	--	PREDICTED: importin subunit alpha-9 [Ziziphus jujuba]	-	-	-	-	-	-	-
Unigene0003944	8	21.6667	1.3177	1.1621	0.6999	2.4212	2.6178	3.9748	1.0599	3.0046	1.50324	0.00458097	0.0159667	yes	--	--	-	-	-	-	-	-	-
Unigene0003947	17.3333	4	0.266	1.1293	0.9419	0.0958	0.2317	0.2305	0.779067	0.186	-2.06644	0.00517577	0.0177225	yes	--	--	-	-	-	-	-	-	-
Unigene0003956	74	32	2.0777	2.658	1.7168	0.9669	0.9354	1.0206	2.15083	0.9743	-1.14246	0.000492726	0.00233018	yes	ATK1	Kinesin domain-containing protein [Cephalotus follicularis]	-	-	-	-	GO:0032991//macromolecular complex;GO:0005623//cell;GO:0043229//intracellular organelle;GO:0044424//intracellular part;GO:0043226//organelle;GO:0015630//microtubule cytoskeleton;GO:0005622//intracellular;GO:0043234//protein complex;GO:0005875//microtubule associated complex;GO:0044446//intracellular organelle part;GO:0005856//cytoskeleton;GO:0043232//intracellular non-membrane-bounded organelle;G…	GO:0016817//hydrolase activity, acting on acid anhydrides;GO:0003824//catalytic activity;GO:0097159//organic cyclic compound binding;GO:0015631//tubulin binding;GO:0016787//hydrolase activity;GO:1901363//heterocyclic compound binding;GO:0016818//hydrolase activity, acting on acid anhydrides, in phosphorus-containing anhydrides;GO:0001883//purine nucleoside binding;GO:0036094//small molecule bindi…	GO:0044699//single-organism process;GO:0007017//microtubule-based process;GO:0009987//cellular process;GO:0044763//single-organism cellular process
Unigene0003967	5	166.667	0.8538	0.1673	0.2721	17.7178	13.3906	14.0316	0.431067	15.0467	5.12539	1.47892e-34	1.48849e-32	yes	--	--	-	-	-	-	-	-	-
Unigene0003968	5	155.667	1.3394	0.1193	0.3881	25.7948	19.9884	14.4385	0.6156	20.0739	5.02718	6.75988e-26	4.15089e-24	yes	--	--	-	-	-	-	-	-	-
Unigene0003969	39.3333	18	1.6817	1.8352	1.0151	0.6197	0.9192	0.6361	1.51067	0.725	-1.05913	0.0119051	0.0356695	yes	--	Transpos_assoc domain-containing protein [Cephalotus follicularis]	-	-	-	-	-	-	-
Unigene0003971	317	148.667	4.6202	4.2647	3.3627	1.2554	2.2153	2.5092	4.08253	1.9933	-1.03431	0.00017249	0.000920024	yes	MOR1	PREDICTED: translation initiation factor eIF-2B subunit alpha-like [Nicotiana tomentosiformis]	Genetic Information Processing	Translation	ko03013//RNA transport	K03239	-	-	-
Unigene0003977	361.333	127.667	10.1849	12.8995	15.0895	5.991	4.6003	3.4593	12.7246	4.68353	-1.44195	3.29798e-08	3.76013e-07	yes	--	--	-	-	-	-	-	-	-
Unigene0003980	159.333	67.6667	4.9839	3.8854	4.4758	1.5774	1.7563	2.5492	4.44837	1.96097	-1.18171	2.44013e-05	0.000160919	yes	ABCF3	ABC transporter F family member 3 [Glycine soja]	-	-	-	-	-	GO:0003824//catalytic activity;GO:1901363//heterocyclic compound binding;GO:0097159//organic cyclic compound binding;GO:0016817//hydrolase activity, acting on acid anhydrides;GO:0097367//carbohydrate derivative binding;GO:0005215//transporter activity;GO:0032549//ribonucleoside binding;GO:0016787//hydrolase activity;GO:0001883//purine nucleoside binding;GO:0005488//binding;GO:0032550//purine ribo…	GO:0051234//establishment of localization;GO:1902578//single-organism localization;GO:0044699//single-organism process;GO:0051179//localization;GO:0006810//transport;GO:0044765//single-organism transport
Unigene0003989	345.667	119	7.8939	6.4921	6.7605	2.6119	2.2951	2.6812	7.04883	2.5294	-1.47859	1.6648e-11	2.9543e-10	yes	At1g53430	receptor-like protein kinase, partial [Fagus sylvatica]	-	-	-	-	GO:0016020//membrane;GO:0031224//intrinsic component of membrane;GO:0044425//membrane part	GO:0004672//protein kinase activity;GO:0097367//carbohydrate derivative binding;GO:0036094//small molecule binding;GO:0005488//binding;GO:0003824//catalytic activity;GO:0016740//transferase activity;GO:0016772//transferase activity, transferring phosphorus-containing groups;GO:1901363//heterocyclic compound binding;GO:0032549//ribonucleoside binding;GO:0016301//kinase activity;GO:0001883//purine …	GO:0006796//phosphate-containing compound metabolic process;GO:0019538//protein metabolic process;GO:0044237//cellular metabolic process;GO:0043170//macromolecule metabolic process;GO:0044260//cellular macromolecule metabolic process;GO:0036211//protein modification process;GO:0044238//primary metabolic process;GO:0043412//macromolecule modification;GO:0044267//cellular protein metabolic process;…
Unigene0003994	54.6667	14	2.6501	3.1327	1.1173	0.1819	0.6158	1.0502	2.30003	0.615967	-1.90073	0.000787473	0.00351607	yes	--	--	-	-	-	-	-	-	-
Unigene0003995	46.3333	11	1.8194	1.3371	0.349	0.2185	0.2378	0.4206	1.1685	0.2923	-1.99914	0.000877935	0.00386713	yes	--	--	-	-	-	-	-	-	-
Unigene0003996	378	154	7.9859	6.6345	7.5619	2.0641	4.0339	3.2706	7.3941	3.12287	-1.2435	1.34962e-06	1.16273e-05	yes	ABCB21	PREDICTED: ABC transporter B family member 21-like [Daucus carota subsp. sativus] [Daucus carota]	Environmental Information Processing	Membrane transport	ko02010//ABC transporters	K05658	-	-	-
Unigene0004001	428.667	42.6667	8.5496	5.0201	8.4228	0.6717	0.9308	0.6639	7.33083	0.755467	-3.27854	3.16628e-28	2.24967e-26	yes	--	--	-	-	-	-	-	-	-
Unigene0004002	318.667	138.333	10.6125	7.3601	5.3541	2.8022	2.7361	5.0406	7.77557	3.5263	-1.14079	0.000282385	0.00142541	yes	--	--	-	-	-	-	-	-	-
Unigene0004006	84	39	4.5451	3.1092	3.2799	1.4367	1.2105	2.6315	3.64473	1.75957	-1.05059	0.00389492	0.0139215	yes	--	--	-	-	-	-	-	-	-
Unigene0004007	24	9.33333	1.2825	0.7855	0.8516	0.3032	0.2934	0.5837	0.9732	0.393433	-1.30662	0.0132195	0.0389212	yes	--	--	-	-	-	-	-	-	-
Unigene0004009	69	26.6667	1.7616	2.3016	1.7824	1.0276	0.614	0.7272	1.94853	0.7896	-1.30319	0.000191484	0.00101087	yes	CMTA3	PREDICTED: calmodulin-binding transcription activator 3 [Daucus carota subsp. sativus] [Daucus carota]	-	-	-	-	-	-	GO:0050896//response to stimulus;GO:0006950//response to stress
Unigene0004017	2146.33	1008	25.2346	21.5762	14.4998	8.8736	9.2073	12.052	20.4369	10.0443	-1.0248	2.13277e-06	1.76188e-05	yes	AHA7	PREDICTED: plasma membrane ATPase 1-like [Daucus carota subsp. sativus] [Daucus carota]	Metabolism	Energy metabolism	ko00190//Oxidative phosphorylation	K01535	-	-	-
Unigene0004019	20.6667	2.66667	1.2466	0.7691	0.8829	0.2994	0.0966	0	0.9662	0.132	-2.87178	5.98771e-05	0.000358793	yes	RH1	PREDICTED: DEAD-box ATP-dependent RNA helicase 1 isoform X2 [Ziziphus jujuba]	-	-	-	-	-	GO:0017111//nucleoside-triphosphatase activity;GO:0032549//ribonucleoside binding;GO:0001882//nucleoside binding;GO:0036094//small molecule binding;GO:0016462//pyrophosphatase activity;GO:0097159//organic cyclic compound binding;GO:0003824//catalytic activity;GO:0016787//hydrolase activity;GO:1901363//heterocyclic compound binding;GO:0032550//purine ribonucleoside binding;GO:0001883//purine nucle…	-
Unigene0004020	219	99.6667	5.6502	5.6176	7.1446	3.0088	2.709	2.9816	6.13747	2.8998	-1.08169	5.16182e-06	3.94527e-05	yes	CERK	PREDICTED: ceramide kinase-like, partial [Ricinus communis]	Metabolism	Lipid metabolism	ko00600//Sphingolipid metabolism	K04715	-	-	-
Unigene0004024	665.333	287.667	15.4424	13.1652	12.7504	5.6006	6.3388	6.6894	13.786	6.2096	-1.15063	8.69008e-10	1.23653e-08	yes	ATK4	PREDICTED: kinesin-like protein KIFC1 isoform X1 [Juglans regia]	-	-	-	-	GO:0005622//intracellular;GO:0044424//intracellular part;GO:0044464//cell part;GO:0043228//non-membrane-bounded organelle;GO:0043229//intracellular organelle;GO:0032991//macromolecular complex;GO:0043226//organelle;GO:0015630//microtubule cytoskeleton;GO:0043232//intracellular non-membrane-bounded organelle;GO:0044446//intracellular organelle part;GO:0044430//cytoskeletal part;GO:0005856//cytoske…	GO:0015631//tubulin binding;GO:0001882//nucleoside binding;GO:0016817//hydrolase activity, acting on acid anhydrides;GO:0016462//pyrophosphatase activity;GO:0001883//purine nucleoside binding;GO:0016818//hydrolase activity, acting on acid anhydrides, in phosphorus-containing anhydrides;GO:0036094//small molecule binding;GO:0032550//purine ribonucleoside binding;GO:0097367//carbohydrate derivative…	GO:0044763//single-organism cellular process;GO:0007017//microtubule-based process;GO:0044699//single-organism process;GO:0009987//cellular process
Unigene0004026	50	22.3333	6.5669	4.4409	2.9478	1.4995	2.321	2.6938	4.65187	2.17143	-1.09916	0.00974736	0.0302346	yes	SPL6	squamosa promoter-binding protein 14 [Citrus clementina]	-	-	-	-	GO:0044424//intracellular part;GO:0044464//cell part;GO:0005622//intracellular;GO:0043229//intracellular organelle;GO:0043231//intracellular membrane-bounded organelle;GO:0043227//membrane-bounded organelle;GO:0005623//cell;GO:0043226//organelle	-	-
Unigene0004029	84	26.6667	6.6029	7.0293	7.1881	1.4097	2.7275	2.7134	6.9401	2.28353	-1.60369	2.50797e-06	2.0394e-05	yes	GEDH1	CrADH9 [Catharanthus roseus]	Metabolism	Biosynthesis of other secondary metabolites;Global and Overview	ko01100//Metabolic pathways;ko01110//Biosynthesis of secondary metabolites;ko00940//Phenylpropanoid biosynthesis	K00083	-	-	-
Unigene0004038	2129.33	945.333	9.9002	9.0471	6.7982	3.0543	3.7529	5.1179	8.58183	3.97503	-1.11032	2.55215e-07	2.50345e-06	yes	ATXR7	PREDICTED: histone-lysine N-methyltransferase ATXR7 [Daucus carota subsp. sativus] [Daucus carota]	Metabolism	Amino acid metabolism	ko00310//Lysine degradation	K11422	-	-	GO:0032259//methylation;GO:0044699//single-organism process;GO:0008152//metabolic process
Unigene0004040	13	1.33333	1.1437	1.0345	1.3086	0	0.092	0.2745	1.16227	0.122167	-3.25002	0.000147697	0.000801033	yes	PIN1	PREDICTED: peptidyl-prolyl cis-trans isomerase Pin1-like [Nelumbo nucifera]	-	-	-	-	GO:0044464//cell part;GO:0043227//membrane-bounded organelle;GO:0030054//cell junction;GO:0005622//intracellular;GO:0044444//cytoplasmic part;GO:0043231//intracellular membrane-bounded organelle;GO:0043229//intracellular organelle;GO:0016020//membrane;GO:0005737//cytoplasm;GO:0043226//organelle;GO:0005911//cell-cell junction;GO:0044424//intracellular part;GO:0005623//cell	GO:0003824//catalytic activity;GO:0016853//isomerase activity;GO:0016859//cis-trans isomerase activity	GO:0035966//response to topologically incorrect protein;GO:0006006//glucose metabolic process;GO:0006461//protein complex assembly;GO:0044699//single-organism process;GO:0044267//cellular protein metabolic process;GO:0006508//proteolysis;GO:0016043//cellular component organization;GO:0044763//single-organism cellular process;GO:0071704//organic substance metabolic process;GO:0044249//cellular bio…
Unigene0004043	163	50.3333	4.2997	5.7402	4.2001	1.1229	1.4483	2.0111	4.74667	1.52743	-1.63581	5.64964e-08	6.19106e-07	yes	FFC	PREDICTED: signal recognition particle 54 kDa protein, chloroplastic [Solanum lycopersicum]	Genetic Information Processing	Folding, sorting and degradation	ko03060//Protein export	K03106	-	-	-
Unigene0004044	338.333	149	10.1618	9.3523	9.3344	5.7951	3.9038	3.5915	9.61617	4.43013	-1.11811	2.81366e-06	2.26808e-05	yes	FFC	SRP54 domain-containing protein/SRP54_N domain-containing protein/SRP_SPB domain-containing protein, partial [Cephalotus follicularis]	Genetic Information Processing	Folding, sorting and degradation	ko03060//Protein export	K03106	GO:0043231//intracellular membrane-bounded organelle;GO:0043227//membrane-bounded organelle;GO:1990904//ribonucleoprotein complex;GO:0030529//intracellular ribonucleoprotein complex;GO:0005623//cell;GO:0044424//intracellular part;GO:0044446//intracellular organelle part;GO:0009536//plastid;GO:0044444//cytoplasmic part;GO:0043226//organelle;GO:0043229//intracellular organelle;GO:0048500//signal re…	GO:0032549//ribonucleoside binding;GO:0097159//organic cyclic compound binding;GO:1901363//heterocyclic compound binding;GO:0016462//pyrophosphatase activity;GO:0032550//purine ribonucleoside binding;GO:0097367//carbohydrate derivative binding;GO:0017111//nucleoside-triphosphatase activity;GO:0003723//RNA binding;GO:0005488//binding;GO:0036094//small molecule binding;GO:0016787//hydrolase activit…	GO:0044710//single-organism metabolic process;GO:0008104//protein localization;GO:0006605//protein targeting;GO:0009892//negative regulation of metabolic process;GO:0051179//localization;GO:0033036//macromolecule localization;GO:0043331//response to dsRNA;GO:0006807//nitrogen compound metabolic process;GO:0046907//intracellular transport;GO:0010467//gene expression;GO:0051716//cellular response t…
Unigene0004045	413.333	151.667	11.6485	11.7348	8.0453	3.8071	2.7096	5.548	10.4762	4.02157	-1.38129	7.50395e-07	6.77731e-06	yes	--	--	-	-	-	-	-	-	-
Unigene0004050	116.333	44.6667	3.3663	2.94	2.2805	1.081	1.0712	1.2941	2.86227	1.14877	-1.31707	8.5178e-06	6.2212e-05	yes	CBSX2	PREDICTED: CBS domain-containing protein CBSX1, chloroplastic-like [Phoenix dactylifera]	-	-	-	-	-	-	-
Unigene0004052	83	33	4.1139	2.2493	1.0768	0.7411	0.8728	1.4884	2.48	1.0341	-1.26196	0.00812062	0.0259337	yes	TY3B-G	DNA/RNA polymerases superfamily protein [Theobroma cacao]	-	-	-	-	-	GO:0016787//hydrolase activity;GO:0003824//catalytic activity;GO:0046914//transition metal ion binding;GO:0005488//binding;GO:0043167//ion binding;GO:0070011//peptidase activity, acting on L-amino acid peptides;GO:0046872//metal ion binding;GO:0043169//cation binding;GO:0008233//peptidase activity;GO:0004175//endopeptidase activity	GO:0044260//cellular macromolecule metabolic process;GO:0044237//cellular metabolic process;GO:0043170//macromolecule metabolic process;GO:0046483//heterocycle metabolic process;GO:0019538//protein metabolic process;GO:0071704//organic substance metabolic process;GO:0008152//metabolic process;GO:0006725//cellular aromatic compound metabolic process;GO:0034641//cellular nitrogen compound metabolic…
Unigene0004061	209	508.333	11.1483	8.9012	9.0657	24.893	28.9263	20.0431	9.70507	24.6208	1.34307	5.7978e-10	8.43593e-09	yes	--	--	-	-	-	-	-	-	-
Unigene0004075	635.667	199	5.7379	6.2637	4.1085	1.1062	1.728	2.4258	5.37003	1.75333	-1.61483	5.43983e-09	6.9368e-08	yes	LSF2	PREDICTED: phosphoglucan phosphatase LSF2, chloroplastic [Prunus mume]	-	-	-	-	GO:0005737//cytoplasm;GO:0044464//cell part;GO:0044424//intracellular part;GO:0044444//cytoplasmic part;GO:0009536//plastid;GO:0043226//organelle;GO:0043227//membrane-bounded organelle;GO:0043231//intracellular membrane-bounded organelle;GO:0005622//intracellular;GO:0043229//intracellular organelle;GO:0005623//cell	GO:0042578//phosphoric ester hydrolase activity;GO:0019203//carbohydrate phosphatase activity;GO:0001871//pattern binding;GO:0003824//catalytic activity;GO:0030246//carbohydrate binding;GO:0005488//binding;GO:0016791//phosphatase activity;GO:0030247//polysaccharide binding;GO:0004721//phosphoprotein phosphatase activity;GO:0016788//hydrolase activity, acting on ester bonds;GO:0016787//hydrolase a…	GO:0044264//cellular polysaccharide metabolic process;GO:0019222//regulation of metabolic process;GO:0044260//cellular macromolecule metabolic process;GO:0043170//macromolecule metabolic process;GO:0036211//protein modification process;GO:0044237//cellular metabolic process;GO:0044042//glucan metabolic process;GO:0044262//cellular carbohydrate metabolic process;GO:0005975//carbohydrate metabolic …
Unigene0004084	238	103.333	5.678	5.747	5.4613	2.6013	2.1012	2.9409	5.62877	2.5478	-1.14357	1.23636e-06	1.07225e-05	yes	--	--	-	-	-	-	-	-	-
Unigene0004085	101.333	21.6667	3.8617	2.8208	4.1772	0.5312	1.1012	0.7669	3.6199	0.799767	-2.1783	1.39265e-09	1.92764e-08	yes	--	--	-	-	-	-	-	-	-
Unigene0004086	42.6667	12.3333	0.9749	0.5732	0.9943	0.3161	0.2854	0.1623	0.847467	0.2546	-1.73492	0.000123477	0.000683929	yes	ARPC2A	Actin-related protein 2/3 complex subunit 2A [Zea mays]	Cellular Processes	Transport and catabolism	ko04144//Endocytosis	K05758	-	-	-
Unigene0004088	515	211	23.7673	23.2049	20.3925	8.2989	8.7499	11.7107	22.4549	9.5865	-1.22795	5.25248e-09	6.71052e-08	yes	bro1	PREDICTED: ALG-2 interacting protein X-like [Nicotiana tabacum]	Cellular Processes	Transport and catabolism	ko04144//Endocytosis	K12200	-	-	-
Unigene0004091	16	2	0.8	1.0079	0.9713	0.1853	0.1195	0.0594	0.9264	0.1214	-2.93187	4.20988e-05	0.000262065	yes	--	--	-	-	-	-	-	-	-
Unigene0004092	84.3333	30.6667	0.798	1.0356	0.928	0.3147	0.203	0.5272	0.920533	0.3483	-1.40214	0.000166228	0.000890659	yes	--	DDE_4 domain-containing protein, partial [Cephalotus follicularis]	-	-	-	-	-	-	-
Unigene0004094	261.333	86.3333	6.4776	9.1829	5.2741	3.0703	2.2762	1.933	6.9782	2.4265	-1.52398	1.35769e-07	1.40225e-06	yes	AXR1	auxin resistant 1, partial [Chrysanthemum x morifolium]	-	-	-	-	-	-	-
Unigene0004100	181.333	64	2.9676	2.0681	1.9976	0.8019	0.9229	0.8649	2.34443	0.863233	-1.44142	1.33887e-07	1.38455e-06	yes	RABA1F	PREDICTED: ras-related protein RABA1f [Nelumbo nucifera]	Cellular Processes	Transport and catabolism	ko04144//Endocytosis	K07904	GO:0005622//intracellular;GO:0044424//intracellular part;GO:0016020//membrane;GO:0005623//cell;GO:0044464//cell part;GO:0005737//cytoplasm;GO:0044444//cytoplasmic part	GO:0097159//organic cyclic compound binding;GO:0032550//purine ribonucleoside binding;GO:0001882//nucleoside binding;GO:0005488//binding;GO:0001883//purine nucleoside binding;GO:0032549//ribonucleoside binding;GO:0036094//small molecule binding;GO:0097367//carbohydrate derivative binding;GO:1901363//heterocyclic compound binding	GO:0051716//cellular response to stimulus;GO:0006810//transport;GO:0007154//cell communication;GO:0044699//single-organism process;GO:0050789//regulation of biological process;GO:0050896//response to stimulus;GO:0051179//localization;GO:0044700//single organism signaling;GO:0007165//signal transduction;GO:0035556//intracellular signal transduction;GO:0009987//cellular process;GO:0050794//regulati…
Unigene0004103	24.6667	444	0.7723	0.3531	0.8205	13.745	14.6157	7.8992	0.648633	12.0866	4.21987	3.78429e-33	3.57134e-31	yes	CAB6A	chlorophyll a/b-binding protein 5 [Panax ginseng]	Metabolism	Energy metabolism	ko00196//Photosynthesis - antenna proteins	K08907	GO:0044446//intracellular organelle part;GO:0043234//protein complex;GO:0009521//photosystem;GO:0044464//cell part;GO:0034357//photosynthetic membrane;GO:0044434//chloroplast part;GO:0031224//intrinsic component of membrane;GO:0009579//thylakoid;GO:0044436//thylakoid part;GO:0044444//cytoplasmic part;GO:0043231//intracellular membrane-bounded organelle;GO:0009536//plastid;GO:0044425//membrane par…	GO:0043169//cation binding;GO:1901363//heterocyclic compound binding;GO:0097159//organic cyclic compound binding;GO:0005488//binding;GO:0046906//tetrapyrrole binding;GO:0043167//ion binding	GO:0006091//generation of precursor metabolites and energy;GO:0044267//cellular protein metabolic process;GO:0044237//cellular metabolic process;GO:0044238//primary metabolic process;GO:0071704//organic substance metabolic process;GO:0009987//cellular process;GO:0008152//metabolic process;GO:0036211//protein modification process;GO:0019538//protein metabolic process;GO:0043412//macromolecule modi…
Unigene0004107	89.3333	26.3333	3.5853	5.0556	3.1587	0.6616	1.1429	1.8192	3.9332	1.2079	-1.7032	1.4944e-05	0.000103376	yes	--	--	-	-	-	-	-	-	-
Unigene0004109	28	6.66667	1.3056	1.3234	1.1957	0.4866	0.1412	0.3278	1.2749	0.318533	-2.00087	0.000162566	0.000872802	yes	RCH1	LRR-RLK, partial [Vernicia fordii]	-	-	-	-	GO:0016020//membrane;GO:0031224//intrinsic component of membrane;GO:0044425//membrane part	GO:0032550//purine ribonucleoside binding;GO:0003824//catalytic activity;GO:0016627//oxidoreductase activity, acting on the CH-CH group of donors;GO:0016491//oxidoreductase activity;GO:0016301//kinase activity;GO:1901363//heterocyclic compound binding;GO:0016628//oxidoreductase activity, acting on the CH-CH group of donors, NAD or NADP as acceptor;GO:0097367//carbohydrate derivative binding;GO:00…	GO:0044237//cellular metabolic process;GO:0044710//single-organism metabolic process;GO:0006464//cellular protein modification process;GO:0043170//macromolecule metabolic process;GO:0043412//macromolecule modification;GO:0071704//organic substance metabolic process;GO:0044699//single-organism process;GO:0006793//phosphorus metabolic process;GO:0036211//protein modification process;GO:0009987//cel…
Unigene0004111	105.333	543	8.9057	6.9678	6.1608	38.7271	40.3516	39.5678	7.34477	39.5488	2.42885	1.04742e-28	7.73077e-27	yes	FATB	fatB, partial [Helianthus petiolaris]	Metabolism	Global and Overview;Lipid metabolism	ko01100//Metabolic pathways;ko01212//Fatty acid metabolism;ko00061//Fatty acid biosynthesis	K10781	-	-	-
Unigene0004114	182.667	86.3333	8.7251	6.5524	4.4448	1.8552	4.412	3.4592	6.5741	3.24213	-1.01985	0.0033701	0.0123206	yes	RECQL4A	Bacterial surface antigen (D15) [Cynara cardunculus var. scolymus] [Cynara cardunculus]	-	-	-	-	-	-	-
Unigene0004121	87	38.3333	2.2788	2.4272	1.8158	0.6693	1.3468	0.9791	2.17393	0.9984	-1.12262	0.000873316	0.00384907	yes	--	--	-	-	-	-	-	-	-
Unigene0004124	313.667	112	6.8157	6.1514	6.0129	2.4341	2.1672	2.4669	6.32667	2.35607	-1.42507	6.22704e-11	1.02759e-09	yes	SMC4	SMC_N domain-containing protein/SMC_hinge domain-containing protein [Cephalotus follicularis]	-	-	-	-	-	-	-
Unigene0004125	169	56	5.5399	4.7533	3.8066	1.6981	1.7003	1.4908	4.69993	1.62973	-1.528	1.99622e-08	2.34554e-07	yes	SPL	PREDICTED: sphingosine-1-phosphate lyase isoform X2 [Ipomoea nil]	Metabolism	Global and Overview;Lipid metabolism	ko01100//Metabolic pathways;ko00600//Sphingolipid metabolism	K01634	-	-	-
Unigene0004131	486.667	188	20.3264	17.5785	13.7996	7.8925	5.4327	7.5955	17.2348	6.97357	-1.30536	2.03448e-08	2.38784e-07	yes	TMK1	PREDICTED: receptor protein kinase TMK1-like isoform X1 [Daucus carota subsp. sativus] [Daucus carota]	-	-	-	-	GO:0016020//membrane	GO:0016773//phosphotransferase activity, alcohol group as acceptor;GO:0004672//protein kinase activity;GO:0016301//kinase activity;GO:0003824//catalytic activity;GO:0016772//transferase activity, transferring phosphorus-containing groups;GO:0016740//transferase activity	GO:0044237//cellular metabolic process;GO:0009987//cellular process;GO:0006793//phosphorus metabolic process;GO:0006796//phosphate-containing compound metabolic process;GO:0008152//metabolic process
Unigene0004133	1846	732	27.2688	24.2	27.4917	10.3159	10.8466	11.3898	26.3202	10.8508	-1.27837	2.06967e-15	5.62352e-14	yes	cnot1	PREDICTED: CCR4-NOT transcription complex subunit 1 isoform X2 [Daucus carota subsp. sativus] [Daucus carota]	Genetic Information Processing	Folding, sorting and degradation	ko03018//RNA degradation	K12604	-	-	-
Unigene0004148	64	22.3333	7.6748	6.618	5.5444	3.5394	1.605	2.1289	6.6124	2.42443	-1.44753	0.00016159	0.000868004	yes	--	--	-	-	-	-	-	-	-
Unigene0004153	133	288	2.7747	3.0522	1.3313	4.0633	5.3159	6.8897	2.38607	5.42297	1.18445	0.000187509	0.000991999	yes	At2g36200	PREDICTED: kinesin-like protein KIN-5B isoform X2 [Vitis vinifera]	-	-	-	-	GO:0043232//intracellular non-membrane-bounded organelle;GO:0044424//intracellular part;GO:0032991//macromolecular complex;GO:0043228//non-membrane-bounded organelle;GO:0043226//organelle;GO:0005623//cell;GO:0044430//cytoskeletal part;GO:0043229//intracellular organelle;GO:0043234//protein complex;GO:0044446//intracellular organelle part;GO:0005622//intracellular;GO:0015630//microtubule cytoskele…	GO:0001883//purine nucleoside binding;GO:0097367//carbohydrate derivative binding;GO:0016817//hydrolase activity, acting on acid anhydrides;GO:0097159//organic cyclic compound binding;GO:0005515//protein binding;GO:0001882//nucleoside binding;GO:0016787//hydrolase activity;GO:0016818//hydrolase activity, acting on acid anhydrides, in phosphorus-containing anhydrides;GO:0005488//binding;GO:0003824…	GO:0044699//single-organism process;GO:0044763//single-organism cellular process;GO:0009987//cellular process;GO:0007017//microtubule-based process
Unigene0004158	67.6667	31	6.9686	6.1281	5.2203	3.8626	2.5222	2.4162	6.10567	2.93367	-1.05744	0.00197172	0.00779244	yes	--	--	-	-	-	-	-	-	-
Unigene0004159	153	69	8.5223	8.1924	8.3663	3.1482	3.7787	4.8252	8.36033	3.91737	-1.09368	3.60917e-05	0.00022835	yes	RBL901	PREDICTED: retinoblastoma-related protein [Fragaria vesca subsp. vesca] [Fragaria vesca]	-	-	-	-	-	-	GO:0080090//regulation of primary metabolic process;GO:0050789//regulation of biological process;GO:0019222//regulation of metabolic process;GO:0051252//regulation of RNA metabolic process;GO:0051171//regulation of nitrogen compound metabolic process;GO:0007049//cell cycle;GO:0031326//regulation of cellular biosynthetic process;GO:0044699//single-organism process;GO:0060255//regulation of macromo…
Unigene0004167	342.333	115	4.432	3.4529	3.4878	1.3839	0.9726	1.6278	3.7909	1.3281	-1.51318	1.83098e-09	2.49434e-08	yes	AAH	probable allantoate deiminase [Ananas comosus]	Metabolism	Nucleotide metabolism;Global and Overview	ko01120//Microbial metabolism in diverse environments;ko00230//Purine metabolism	K02083	-	-	-
Unigene0004172	144.333	52.3333	7.5684	5.8983	5.9246	2.5354	2.823	1.9796	6.46377	2.446	-1.40195	6.27127e-07	5.7423e-06	yes	At5g03900	iron-sulfur cluster biosynthesis family protein, partial [Erythranthe guttata]	-	-	-	-	-	-	-
Unigene0004176	9.66667	24	0.4321	0.6116	0.3571	1.2974	1.4058	0.949	0.466933	1.2174	1.38251	0.0052677	0.0179983	yes	--	--	-	-	-	-	-	-	-
Unigene0004180	415	167.667	13.6382	15.0041	10.2411	4.0538	4.8615	7.4801	12.9611	5.46513	-1.24586	2.57165e-06	2.08729e-05	yes	--	--	-	-	-	-	-	-	-
Unigene0004184	107.667	34.6667	9.1727	6.1015	6.6152	1.9539	2.2403	3.134	7.29647	2.44273	-1.5787	1.51857e-06	1.2943e-05	yes	SEC15B	PREDICTED: exocyst complex component SEC15B [Nicotiana attenuata]	-	-	-	-	-	-	GO:0022406//membrane docking;GO:0006810//transport;GO:0044763//single-organism cellular process;GO:0051179//localization;GO:0048278//vesicle docking;GO:0051234//establishment of localization;GO:0016192//vesicle-mediated transport;GO:0044699//single-organism process;GO:0009987//cellular process
Unigene0004185	77.3333	35.6667	4.4758	2.77	1.9187	1.4853	1.56	1.3885	3.05483	1.47793	-1.04751	0.00485306	0.0167849	yes	--	Transposon Ty3-I Gag-Pol polyprotein [Cajanus cajan]	-	-	-	-	-	-	-
Unigene0004189	19.3333	3.66667	1.5649	1.1654	0.931	0.406	0.0655	0.2605	1.22043	0.244	-2.32244	0.000324506	0.00161149	yes	--	--	-	-	-	-	-	-	-
Unigene0004190	158	38.6667	4.4377	3.7307	3.4522	0.8912	0.6846	1.3873	3.87353	0.9877	-1.97151	3.50478e-10	5.27331e-09	yes	--	--	-	-	-	-	-	-	-
Unigene0004199	100	25.3333	10.513	9.3556	12.8784	2.6669	2.3556	3.5708	10.9157	2.86443	-1.93008	5.53203e-09	7.05067e-08	yes	--	elongation factor 2, partial [Solanum lycopersicum]	-	-	-	-	-	-	-
Unigene0004203	2.33333	10.3333	0.0826	0.027	0.0878	0.2083	0.3167	0.3723	0.0658	0.2991	2.18447	0.0073348	0.0238013	yes	MA4_106O17.52	PREDICTED: CASP-like protein 1 [Daucus carota subsp. sativus] [Daucus carota]	-	-	-	-	-	-	-
Unigene0004211	188.667	84	3.9292	4.8601	3.4672	1.4389	1.9756	2.2781	4.0855	1.89753	-1.10639	4.9222e-05	0.000301279	yes	--	--	-	-	-	-	-	-	-
Unigene0004213	61.6667	340	1.0563	1.035	1.9077	6.8044	8.3938	7.5152	1.333	7.57113	2.50583	4.30983e-19	1.59685e-17	yes	--	BnaA07g38920D [Brassica napus]	-	-	-	-	-	-	-
Unigene0004224	30.6667	14.6667	1.0346	1.1586	1.2561	0.5591	0.6182	0.5381	1.14977	0.5718	-1.00776	0.0162413	0.0461867	yes	--	--	-	-	-	-	-	-	-
Unigene0004225	37	12	0.5703	0.5169	0.515	0.1695	0.164	0.2076	0.534067	0.180367	-1.56609	0.000169266	0.00090413	yes	Os05g0150900	PREDICTED: histidine--tRNA ligase, cytoplasmic [Juglans regia]	Genetic Information Processing	Translation	ko00970//Aminoacyl-tRNA biosynthesis	K01892	-	-	-
Unigene0004228	149.333	48.6667	4.5717	3.7924	2.5441	0.9935	1.2393	1.4845	3.63607	1.2391	-1.55309	8.87285e-07	7.90869e-06	yes	RPL5A	PREDICTED: 60S ribosomal protein L5-1 [Setaria italica]	Genetic Information Processing	Translation	ko03010//Ribosome	K02932	GO:0005622//intracellular;GO:0030529//intracellular ribonucleoprotein complex;GO:0044424//intracellular part;GO:0044464//cell part;GO:0032991//macromolecular complex;GO:0005623//cell;GO:1990904//ribonucleoprotein complex	GO:0019843//rRNA binding;GO:1901363//heterocyclic compound binding;GO:0005488//binding;GO:0003676//nucleic acid binding;GO:0097159//organic cyclic compound binding;GO:0003723//RNA binding	GO:0043170//macromolecule metabolic process;GO:0008152//metabolic process;GO:0071704//organic substance metabolic process;GO:0010467//gene expression
Unigene0004236	94.3333	28	3.9459	3.6713	3.811	0.9909	1.292	1.2438	3.8094	1.17557	-1.69621	4.09003e-08	4.59259e-07	yes	CO	PREDICTED: zinc finger protein CONSTANS-LIKE 2-like [Daucus carota subsp. sativus] [Daucus carota]	-	-	-	-	-	-	-
Unigene0004240	87.6667	39	10.7955	8.7476	8.0504	4.4879	3.9074	4.427	9.19783	4.2741	-1.10567	0.000280783	0.0014181	yes	--	PREDICTED: nipped-B-like protein isoform X2 [Vitis vinifera]	-	-	-	-	-	-	-
Unigene0004242	206.667	91.6667	7.7065	6.0909	3.7351	2.432	2.1174	3.5985	5.84417	2.71597	-1.10553	0.000533696	0.00249782	yes	--	--	-	-	-	-	-	-	-
Unigene0004243	48	14	2.7953	1.8932	1.2665	0.3554	0.6018	0.8552	1.985	0.604133	-1.7162	0.000290607	0.00146274	yes	--	--	-	-	-	-	-	-	-
Unigene0004244	482.333	61	7.1483	5.4667	6.7536	0.8411	0.6619	1.0426	6.4562	0.848533	-2.92764	2.32143e-31	2.00228e-29	yes	At5g67385	PREDICTED: BTB/POZ domain-containing protein At5g67385-like [Daucus carota subsp. sativus] [Daucus carota]	-	-	-	-	-	-	-
Unigene0004245	245	107	14.9079	13.4809	6.9769	5.2848	4.511	6.4322	11.7886	5.40933	-1.12387	0.000256528	0.00130843	yes	--	--	-	-	-	-	-	-	-
Unigene0004277	730.333	286.667	13.7315	12.5846	12.3296	5.1231	5.94	4.7491	12.8819	5.27073	-1.28927	2.70159e-12	5.25836e-11	yes	--	PREDICTED: ATPase family AAA domain-containing protein 3-B-like [Ziziphus jujuba]	-	-	-	-	-	-	-
Unigene0004279	51.6667	10.6667	2.9028	1.9242	1.8594	0.5998	0.491	0.3552	2.2288	0.482	-2.20916	3.26348e-07	3.14629e-06	yes	NACK1	PREDICTED: kinesin-like protein KIN-7G isoform X2 [Juglans regia]	-	-	-	-	-	-	-
Unigene0004289	16	5	1.9238	1.167	1.3626	0.198	0.5747	0.667	1.48447	0.4799	-1.62914	0.00987516	0.0305684	yes	DXS	1-deoxy-D-xylulose 5-phosphate-synthase, partial [Mangifera indica]	Metabolism	Metabolism of terpenoids and polyketides;Global and Overview;Metabolism of cofactors and vitamins	ko01100//Metabolic pathways;ko01110//Biosynthesis of secondary metabolites;ko01130//Biosynthesis of antibiotics;ko00900//Terpenoid backbone biosynthesis;ko00730//Thiamine metabolism	K01662	-	-	-
Unigene0004293	139	53.3333	8.044	7.5516	8.1873	2.6752	2.6468	4.1544	7.92763	3.1588	-1.32751	3.12051e-06	2.49429e-05	yes	UDP-GALT2	PREDICTED: UDP-galactose transporter 2-like [Daucus carota subsp. sativus] [Daucus carota]	-	-	-	-	-	-	-
Unigene0004297	86.3333	25.6667	6.5584	7.6363	5.984	1.5846	1.5329	3.1301	6.72623	2.08253	-1.69146	2.76676e-06	2.23343e-05	yes	CAS	PREDICTED: exportin-2 [Daucus carota subsp. sativus] [Daucus carota]	-	-	-	-	GO:0044424//intracellular part;GO:0044444//cytoplasmic part;GO:0044464//cell part;GO:0005622//intracellular;GO:0005623//cell;GO:0005737//cytoplasm;GO:0030054//cell junction;GO:0005911//cell-cell junction	GO:0019899//enzyme binding;GO:0017016//Ras GTPase binding;GO:0005488//binding;GO:0031267//small GTPase binding;GO:0005515//protein binding;GO:0051020//GTPase binding	GO:0050896//response to stimulus;GO:0016043//cellular component organization;GO:0044710//single-organism metabolic process;GO:0043170//macromolecule metabolic process;GO:0005996//monosaccharide metabolic process;GO:0006950//response to stress;GO:0051603//proteolysis involved in cellular protein catabolic process;GO:0009056//catabolic process;GO:0071704//organic substance metabolic process;GO:0044…
Unigene0004302	368	170.667	5.7323	5.9682	6.5398	2.9043	2.6223	3.2693	6.0801	2.93197	-1.05223	4.51334e-07	4.24479e-06	yes	At2g31400	PREDICTED: pentatricopeptide repeat-containing protein At2g31400, chloroplastic-like [Gossypium hirsutum]	-	-	-	-	GO:0044464//cell part;GO:0043227//membrane-bounded organelle;GO:0044424//intracellular part;GO:0043231//intracellular membrane-bounded organelle;GO:0043226//organelle;GO:0044444//cytoplasmic part;GO:0043229//intracellular organelle;GO:0005622//intracellular;GO:0005737//cytoplasm;GO:0009536//plastid;GO:0005623//cell	-	GO:0023052//signaling;GO:0009987//cellular process;GO:0044699//single-organism process;GO:0051716//cellular response to stimulus;GO:0044700//single organism signaling;GO:0007154//cell communication;GO:0065007//biological regulation;GO:0044763//single-organism cellular process;GO:0050789//regulation of biological process;GO:0007165//signal transduction;GO:0050896//response to stimulus;GO:0050794//…
Unigene0004303	273	73	4.4467	4.3119	4.0352	1.3851	0.9364	1.2527	4.2646	1.1914	-1.83975	7.28511e-14	1.68188e-12	yes	--	PREDICTED: short-chain dehydrogenase/reductase family 42E member 1 isoform X2 [Eucalyptus grandis]	-	-	-	-	GO:0044424//intracellular part;GO:0043227//membrane-bounded organelle;GO:0044464//cell part;GO:0005623//cell;GO:0005622//intracellular;GO:0043229//intracellular organelle;GO:0043231//intracellular membrane-bounded organelle;GO:0043226//organelle	GO:0003824//catalytic activity;GO:0016614//oxidoreductase activity, acting on CH-OH group of donors;GO:0016616//oxidoreductase activity, acting on the CH-OH group of donors, NAD or NADP as acceptor;GO:0016491//oxidoreductase activity;GO:0016229//steroid dehydrogenase activity;GO:0033764//steroid dehydrogenase activity, acting on the CH-OH group of donors, NAD or NADP as acceptor	GO:0071704//organic substance metabolic process;GO:0006629//lipid metabolic process;GO:0044238//primary metabolic process;GO:0044699//single-organism process;GO:0008152//metabolic process;GO:0008202//steroid metabolic process;GO:0044710//single-organism metabolic process;GO:1901360//organic cyclic compound metabolic process
Unigene0004305	1	20	0	0.1127	0.0611	1.2427	0.3005	2.0928	0.0579333	1.212	4.38685	1.87987e-05	0.000127299	yes	--	--	-	-	-	-	-	-	-
Unigene0004307	24.6667	8	1.7196	0.6319	1.7127	0.5808	0.3371	0.4472	1.35473	0.455033	-1.57396	0.0070628	0.0230573	yes	--	PREDICTED: trafficking protein particle complex II-specific subunit 130 homolog [Phoenix dactylifera]	-	-	-	-	-	-	-
Unigene0004309	236.333	102.667	9.9034	12.0259	12.1321	5.4801	4.1123	5.8161	11.3538	5.13617	-1.14441	3.01046e-06	2.41308e-05	yes	NPF2.11	PREDICTED: protein NRT1/ PTR FAMILY 2.11-like [Daucus carota subsp. sativus] [Daucus carota]	-	-	-	-	-	-	-
Unigene0004310	149.667	69.3333	5.5091	4.0166	5.4347	3.19	2.023	2.0125	4.9868	2.4085	-1.04998	0.000306782	0.00153328	yes	WDR5B	PREDICTED: COMPASS-like H3K4 histone methylase component WDR5B [Solanum lycopersicum]	-	-	-	-	-	-	-
Unigene0004312	44	15.3333	2.5313	2.6458	2.3307	0.4256	1.2352	1.0532	2.5026	0.904667	-1.46797	0.000737069	0.00331878	yes	WDR5B	PREDICTED: COMPASS-like H3K4 histone methylase component WDR5B isoform X2 [Solanum tuberosum]	-	-	-	-	-	-	-
Unigene0004313	27	10.3333	2.1737	1.8362	2.15	0.7291	1.0188	0.7017	2.0533	0.816533	-1.33036	0.00411391	0.014582	yes	--	--	-	-	-	-	-	-	-
Unigene0004314	61	14.3333	4.5402	4.6751	5.0687	1.5803	1.2069	0.7204	4.76133	1.1692	-2.02584	1.73484e-07	1.75775e-06	yes	--	--	-	-	-	-	-	-	-
Unigene0004315	230	93.3333	8.5113	7.7089	7.4572	3.8118	3.4393	2.7865	7.89247	3.34587	-1.2381	2.10994e-07	2.10588e-06	yes	--	enhancer of polycomb-like transcription factor protein [Medicago truncatula]	-	-	-	-	-	-	-
Unigene0004320	45	19.3333	3.2959	3.0861	3.6571	1.6624	1.2253	1.5999	3.34637	1.49587	-1.16161	0.00161618	0.00655565	yes	--	PREDICTED: RNA-binding protein 34-like [Brassica napus]	-	-	-	-	-	-	-
Unigene0004321	1133.33	440.667	21.7201	20.2157	20.6055	8.4994	8.0513	8.7841	20.8471	8.44493	-1.30369	4.13465e-15	1.08603e-13	yes	DCL1	PREDICTED: endoribonuclease Dicer homolog 1 [Daucus carota subsp. sativus] [Daucus carota]	-	-	-	-	-	GO:0032549//ribonucleoside binding;GO:0001883//purine nucleoside binding;GO:0017111//nucleoside-triphosphatase activity;GO:0004540//ribonuclease activity;GO:0003676//nucleic acid binding;GO:0097159//organic cyclic compound binding;GO:0004519//endonuclease activity;GO:0005488//binding;GO:0016818//hydrolase activity, acting on acid anhydrides, in phosphorus-containing anhydrides;GO:0032550//purine …	GO:0044237//cellular metabolic process;GO:0009987//cellular process;GO:0034641//cellular nitrogen compound metabolic process;GO:0044238//primary metabolic process;GO:0016070//RNA metabolic process;GO:0090304//nucleic acid metabolic process;GO:0010467//gene expression;GO:0043170//macromolecule metabolic process;GO:0016072//rRNA metabolic process;GO:1901360//organic cyclic compound metabolic proces…
Unigene0004323	43	18.3333	2.8718	1.2255	1.9684	0.751	0.8718	1.06	2.0219	0.894267	-1.17693	0.00720485	0.0234445	yes	--	--	-	-	-	-	-	-	-
Unigene0004330	92.3333	33	4.336	3.5651	6.195	2.1009	1.8761	1.2442	4.6987	1.7404	-1.43284	4.274e-05	0.00026561	yes	--	PREDICTED: mucin-2 [Daucus carota subsp. sativus] [Daucus carota]	-	-	-	-	-	-	-
Unigene0004331	938	1994.67	18.0749	18.3263	19.5358	46.3198	43.9894	33.6875	18.6457	41.3322	1.14843	4.6529e-11	7.81209e-10	yes	OEP37	PREDICTED: outer envelope pore protein 37, chloroplastic [Solanum pennellii]	-	-	-	-	-	-	-
Unigene0004332	319.333	89.3333	11.5137	12.4247	11.3804	4.844	2.5907	2.9183	11.7729	3.451	-1.77039	3.83501e-11	6.50662e-10	yes	OEP37	PREDICTED: mucin-2 [Daucus carota subsp. sativus] [Daucus carota]	-	-	-	-	-	-	-
Unigene0004333	208.667	59.3333	9.2827	8.0283	8.2754	2.3993	2.8274	2.351	8.5288	2.5259	-1.75555	2.27686e-12	4.46571e-11	yes	FIP37	PREDICTED: FKBP12-interacting protein of 37 kDa-like [Nicotiana sylvestris]	-	-	-	-	-	-	GO:0050794//regulation of cellular process;GO:0019222//regulation of metabolic process;GO:0010468//regulation of gene expression;GO:0050789//regulation of biological process;GO:0043484//regulation of RNA splicing;GO:0051171//regulation of nitrogen compound metabolic process;GO:0080090//regulation of primary metabolic process;GO:0065007//biological regulation;GO:0060255//regulation of macromolecul…
Unigene0004334	624.667	152.333	19.273	15.9347	14.3829	4.3022	4.6547	3.6772	16.5302	4.21137	-1.97274	1.60437e-20	6.64472e-19	yes	--	--	-	-	-	-	-	-	-
Unigene0004338	13.6667	3.66667	1.228	2.1659	1.6959	0.1327	0.5136	0.7664	1.6966	0.4709	-1.84915	0.00939535	0.0293141	yes	--	--	-	-	-	-	-	-	-
Unigene0004341	122.333	52	15.9661	12.1684	15.957	5.6245	6.6777	7.1352	14.6972	6.47913	-1.18167	2.62049e-05	0.000171517	yes	--	--	-	-	-	-	-	-	-
Unigene0004342	215.333	77	3.9925	3.9783	3.0067	1.3656	0.9512	1.7873	3.65917	1.36803	-1.41941	6.60554e-07	6.02458e-06	yes	--	PREDICTED: chromatin-remodeling complex subunit ies6-like [Nicotiana tabacum]	-	-	-	-	-	-	-
Unigene0004344	373	163.333	3.0533	2.9458	2.8695	1.1339	1.3179	1.588	2.9562	1.3466	-1.13442	1.28432e-07	1.3311e-06	yes	mog-4	PREDICTED: pre-mRNA-splicing factor ATP-dependent RNA helicase DEAH1-like [Daucus carota subsp. sativus] [Daucus carota]	Genetic Information Processing	Transcription	ko03040//Spliceosome	K12813	-	GO:1901363//heterocyclic compound binding;GO:0036094//small molecule binding;GO:0003824//catalytic activity;GO:0001882//nucleoside binding;GO:0042623//ATPase activity, coupled;GO:0016787//hydrolase activity;GO:0097159//organic cyclic compound binding;GO:0017111//nucleoside-triphosphatase activity;GO:0005488//binding;GO:0016817//hydrolase activity, acting on acid anhydrides;GO:0001883//purine nucl…	-
Unigene0004345	124.667	28.3333	1.7518	1.531	1.182	0.4478	0.2723	0.3447	1.48827	0.354933	-2.06801	2.08765e-10	3.22682e-09	yes	RKP	PREDICTED: E3 ubiquitin-protein ligase RKP [Daucus carota subsp. sativus] [Daucus carota]	-	-	-	-	-	GO:0016740//transferase activity;GO:0019787//ubiquitin-like protein transferase activity;GO:0003824//catalytic activity	GO:0050794//regulation of cellular process;GO:0043207//response to external biotic stimulus;GO:0009607//response to biotic stimulus;GO:0050789//regulation of biological process;GO:0050896//response to stimulus;GO:0009987//cellular process;GO:0043170//macromolecule metabolic process;GO:0009605//response to external stimulus;GO:0009056//catabolic process;GO:0051707//response to other organism;GO:00…
Unigene0004355	53.3333	20.6667	1.6883	1.2843	0.59	0.5042	0.4181	0.5315	1.18753	0.4846	-1.2931	0.00352003	0.0127799	yes	--	--	-	-	-	-	-	-	-
Unigene0004356	474.333	220	9.7773	9.3947	8.1283	3.9193	4.2283	5.0555	9.1001	4.40103	-1.04804	2.5529e-07	2.50386e-06	yes	SPL1	expressed protein [Oryza sativa Japonica Group]	-	-	-	-	-	-	-
Unigene0004360	25	48	0.8102	0.855	0.6953	1.381	1.4663	1.8801	0.786833	1.5758	1.00195	0.00486119	0.016808	yes	--	--	-	-	-	-	-	-	-
Unigene0004362	108.333	40.3333	2.9044	3.2637	2.576	1.4688	1.2259	0.7206	2.9147	1.13843	-1.3563	2.86195e-05	0.000185471	yes	At5g34940	PREDICTED: heparanase-like protein 3 [Daucus carota subsp. sativus] [Daucus carota]	Metabolism	Glycan biosynthesis and metabolism;Global and Overview	ko01100//Metabolic pathways;ko00531//Glycosaminoglycan degradation	K07964	-	-	-
Unigene0004368	58.6667	19.6667	1.9199	1.0279	0.5467	0.2995	0.2483	0.6794	1.16483	0.409067	-1.50972	0.00438481	0.0153878	yes	--	--	-	-	-	-	-	-	-
Unigene0004377	48	6	2.0204	2.1292	1.377	0.0824	0.3189	0.3172	1.8422	0.2395	-2.94333	3.9409e-09	5.11951e-08	yes	--	--	-	-	-	-	-	-	-
Unigene0004378	11.6667	26	0.5512	0.5787	0.2509	1.1915	0.9879	1.0647	0.460267	1.08137	1.23231	0.0100674	0.0310592	yes	--	--	-	-	-	-	-	-	-
Unigene0004387	30	6	0.5112	0.9562	0.6418	0.2009	0.2186	0.0242	0.703067	0.1479	-2.24904	0.000213447	0.00111233	yes	--	--	-	-	-	-	-	-	-
Unigene0004392	187.667	627.333	10.4568	9.0592	5.9122	37.0601	32.0975	20.2603	8.47607	29.806	1.81413	3.00356e-11	5.17166e-10	yes	LYPLA2	Phospholipase/carboxylesterase/thioesterase [Corchorus olitorius]	Metabolism	Lipid metabolism	ko00564//Glycerophospholipid metabolism	K06130	-	-	-
Unigene0004400	235	103	28.6801	20.297	13.8241	8.5152	10.4589	9.8522	20.9337	9.60877	-1.12341	0.000122402	0.000678682	yes	--	hypothetical protein DCAR_006353 [Daucus carota subsp. sativus] [Daucus carota]	-	-	-	-	-	-	-
Unigene0004401	514.333	210.333	17.0884	16.9196	12.2188	4.7541	5.8731	9.0886	15.4089	6.57193	-1.22938	2.19129e-06	1.80583e-05	yes	Su(var)3-9	PREDICTED: eukaryotic translation initiation factor 2 subunit 3-like isoform X2 [Gossypium hirsutum]	Genetic Information Processing	Translation	ko03013//RNA transport	K03242	-	GO:0016817//hydrolase activity, acting on acid anhydrides;GO:1901363//heterocyclic compound binding;GO:0016462//pyrophosphatase activity;GO:0003723//RNA binding;GO:0005488//binding;GO:0003824//catalytic activity;GO:0016818//hydrolase activity, acting on acid anhydrides, in phosphorus-containing anhydrides;GO:0036094//small molecule binding;GO:0032550//purine ribonucleoside binding;GO:0016787//hyd…	GO:1901564//organonitrogen compound metabolic process;GO:0044267//cellular protein metabolic process;GO:1901576//organic substance biosynthetic process;GO:0006518//peptide metabolic process;GO:0019538//protein metabolic process;GO:0006807//nitrogen compound metabolic process;GO:0034645//cellular macromolecule biosynthetic process;GO:0044237//cellular metabolic process;GO:0008152//metabolic proces…
Unigene0004404	80.3333	28.3333	5.2038	5.1654	6.1746	1.3879	2.2612	2.3901	5.5146	2.01307	-1.45386	1.52955e-05	0.000105542	yes	--	--	-	-	-	-	-	-	-
Unigene0004409	138.333	65.3333	2.3511	2.099	2.9048	1.0353	1.1836	1.3768	2.45163	1.19857	-1.03243	0.000168822	0.000902406	yes	AXS2	PREDICTED: LOW QUALITY PROTEIN: UDP-D-apiose/UDP-D-xylose synthase 2 [Ricinus communis]	Metabolism	Carbohydrate metabolism;Global and Overview	ko01100//Metabolic pathways;ko00520//Amino sugar and nucleotide sugar metabolism	K12449	-	-	-
Unigene0004410	55.3333	15	2.3408	2.1057	1.9976	0.7051	0.8025	0.3193	2.14803	0.608967	-1.81858	6.77559e-06	5.0583e-05	yes	--	lipase class 3 family protein [Populus trichocarpa]	-	-	-	-	-	GO:0003824//catalytic activity	-
Unigene0004412	238	97.3333	7.1877	6.704	5.2887	3.2226	2.6722	2.326	6.39347	2.74027	-1.22228	1.02218e-06	8.99751e-06	yes	--	--	-	-	-	-	-	-	-
Unigene0004415	21.3333	7.33333	0.9758	1.1384	0.8886	0.2511	0.2915	0.5317	1.00093	0.3581	-1.48291	0.00461027	0.0160545	yes	--	--	-	-	-	-	-	-	-
Unigene0004416	321.333	148.333	4.9671	5.0747	3.6729	2.059	1.8001	2.7595	4.57157	2.2062	-1.05113	2.07426e-05	0.000139116	yes	SYN4	PREDICTED: sister chromatid cohesion 1 protein 4-like [Daucus carota subsp. sativus] [Daucus carota]	-	-	-	-	-	-	-
Unigene0004421	690	320	11.492	12.8467	13.8509	5.4834	6.6165	6.2985	12.7299	6.1328	-1.0536	1.08022e-08	1.32027e-07	yes	MSI4	PREDICTED: WD-40 repeat-containing protein MSI4-like [Nicotiana tabacum]	-	-	-	-	-	-	-
Unigene0004423	49	163.667	1.2554	0.8417	0.3334	2.7673	2.4008	3.3849	0.810167	2.851	1.81518	2.70164e-06	2.18443e-05	yes	SMC4	PREDICTED: structural maintenance of chromosomes protein 4 [Daucus carota subsp. sativus] [Daucus carota]	-	-	-	-	GO:0043226//organelle;GO:0043228//non-membrane-bounded organelle;GO:0044424//intracellular part;GO:0044464//cell part;GO:0043227//membrane-bounded organelle;GO:0043231//intracellular membrane-bounded organelle;GO:0043232//intracellular non-membrane-bounded organelle;GO:0005623//cell;GO:0043229//intracellular organelle;GO:0005622//intracellular	-	GO:0016043//cellular component organization;GO:1901360//organic cyclic compound metabolic process;GO:0044238//primary metabolic process;GO:0090304//nucleic acid metabolic process;GO:0044237//cellular metabolic process;GO:0006259//DNA metabolic process;GO:0071840//cellular component organization or biogenesis;GO:0006725//cellular aromatic compound metabolic process;GO:0034641//cellular nitrogen co…
Unigene0004428	1137	2264.33	26.8939	29.8299	24.8024	45.073	60.6438	63.4293	27.1754	56.382	1.05293	5.02388e-09	6.43176e-08	yes	PKP2	PREDICTED: plastidial pyruvate kinase 2 [Nicotiana tomentosiformis]	Metabolism	Global and Overview;Carbohydrate metabolism;Nucleotide metabolism	ko01100//Metabolic pathways;ko01110//Biosynthesis of secondary metabolites;ko01130//Biosynthesis of antibiotics;ko01120//Microbial metabolism in diverse environments;ko01200//Carbon metabolism;ko01230//Biosynthesis of amino acids;ko00230//Purine metabolism;ko00010//Glycolysis / Gluconeogenesis;ko00620//Pyruvate metabolism	K00873	-	GO:0031420//alkali metal ion binding;GO:0043167//ion binding;GO:0043169//cation binding;GO:0005488//binding;GO:0003824//catalytic activity;GO:0016740//transferase activity;GO:0016301//kinase activity;GO:0046872//metal ion binding;GO:0016772//transferase activity, transferring phosphorus-containing groups	GO:0043436//oxoacid metabolic process;GO:0006082//organic acid metabolic process;GO:0044763//single-organism cellular process;GO:0044237//cellular metabolic process;GO:0009987//cellular process;GO:0019752//carboxylic acid metabolic process;GO:0044281//small molecule metabolic process;GO:0006793//phosphorus metabolic process;GO:0071704//organic substance metabolic process;GO:0044710//single-organi…
Unigene0004433	385	151.667	5.0202	4.9193	4.3945	2.0166	1.6556	2.2216	4.778	1.9646	-1.28217	2.54134e-09	3.39656e-08	yes	LSM1B	DUF936 domain-containing protein [Cephalotus follicularis]	-	-	-	-	-	-	-
Unigene0004434	64	30.3333	2.3997	2.0836	1.3877	1.2148	0.8576	0.8531	1.957	0.975167	-1.00492	0.00518986	0.0177626	yes	--	UBN2_3 domain-containing protein, partial [Cephalotus follicularis]	-	-	-	-	-	-	-
Unigene0004435	74	27	3.8158	3.8326	3.0404	2.0622	1.2967	0.7442	3.56293	1.3677	-1.38131	0.000328256	0.00162739	yes	--	--	-	-	-	-	-	-	-
Unigene0004437	190.333	58.3333	7.7946	6.7553	5.4101	1.8347	1.5214	3.0269	6.65333	2.12767	-1.64481	1.06944e-07	1.12283e-06	yes	--	--	-	-	-	-	-	-	-
Unigene0004438	93.6667	33.6667	4.4296	5.3941	2.2845	1.9523	1.1692	1.4762	4.03607	1.53257	-1.397	0.000271591	0.0013774	yes	--	--	-	-	-	-	-	-	-
Unigene0004441	136.333	38.3333	9.3442	7.2712	12.044	3.5646	2.9455	1.8582	9.55313	2.78943	-1.776	1.06455e-07	1.11817e-06	yes	--	--	-	-	-	-	-	-	-
Unigene0004442	585	265.333	3.9962	3.3511	2.356	1.4002	1.2168	1.987	3.23443	1.53467	-1.07559	1.71274e-05	0.000117039	yes	SPA1	PREDICTED: protein SUPPRESSOR OF PHYA-105 1 [Vitis vinifera]	Organismal Systems	Environmental adaptation	ko04712//Circadian rhythm - plant	K16240	-	GO:0003824//catalytic activity	GO:0044767//single-organism developmental process;GO:0009791//post-embryonic development;GO:0044699//single-organism process;GO:0050896//response to stimulus;GO:0009987//cellular process;GO:0065007//biological regulation;GO:0009416//response to light stimulus;GO:0009314//response to radiation;GO:0009628//response to abiotic stimulus;GO:0032502//developmental process;GO:0050789//regulation of biol…
Unigene0004443	82.6667	35.6667	1.7649	2.0214	1.9724	0.8423	0.695	1.049	1.91957	0.8621	-1.15485	0.000206336	0.00107982	yes	RER5	PREDICTED: protein RETICULATA-RELATED 5, chloroplastic-like [Daucus carota subsp. sativus] [Daucus carota]	-	-	-	-	-	-	-
Unigene0004451	33.3333	13.3333	0.9225	1.1582	0.8269	0.4986	0.1507	0.5698	0.9692	0.406367	-1.25401	0.0110427	0.0335387	yes	--	Retrotransposon gag protein [Asparagus officinalis]	-	-	-	-	-	-	-
Unigene0004452	123.667	46.3333	4.9822	5.2726	4.7003	2.2402	1.2086	2.4047	4.98503	1.95117	-1.35327	1.40931e-05	9.80936e-05	yes	--	--	-	-	-	-	-	-	-
Unigene0004453	200	42.3333	3.8665	3.1744	1.9666	0.6293	0.6556	0.7143	3.0025	0.6664	-2.1717	7.136e-12	1.3263e-10	yes	--	RVP_2 domain-containing protein [Cephalotus follicularis]	-	-	-	-	-	-	-
Unigene0004460	2474.33	334.667	28.3536	34.8307	33.9359	3.9494	3.3211	6.3794	32.3734	4.54997	-2.83088	3.91549e-33	3.69047e-31	yes	--	C1-like protein [Cynara cardunculus var. scolymus] [Cynara cardunculus]	-	-	-	-	-	-	-
Unigene0004467	114	36.3333	2.8037	3.0153	2.0341	0.8869	0.8103	0.9247	2.6177	0.873967	-1.58265	1.85789e-07	1.87169e-06	yes	--	Vacuolar protein sorting-associated protein 8 -like protein [Noccaea caerulescens]	-	-	-	-	-	-	-
Unigene0004478	32.6667	13.3333	1.5975	0.8327	0.9389	0.5511	0.2132	0.6718	1.12303	0.4787	-1.23021	0.0164631	0.0467099	yes	--	--	-	-	-	-	-	-	-
Unigene0004479	31	12.3333	1.9352	2.1752	1.2094	0.9228	0.6547	0.6513	1.77327	0.742933	-1.2551	0.00641589	0.0212654	yes	--	--	-	-	-	-	-	-	-
Unigene0004482	233	108.333	5.1351	4.9332	4.1504	2.1113	1.8529	2.9326	4.73957	2.29893	-1.04379	4.05138e-05	0.000253346	yes	CLASP	PREDICTED: CLIP-associated protein [Ricinus communis]	-	-	-	-	-	-	-
Unigene0004488	644.667	153.667	10.7862	11.8539	9.7843	2.4214	2.5506	3.0897	10.8081	2.68723	-2.00792	9.40354e-23	4.62858e-21	yes	PME67	Pectinesterase domain-containing protein, partial [Cephalotus follicularis]	-	-	-	-	-	-	-
Unigene0004491	411.667	840.667	10.693	13.1451	10.829	26.0572	25.0333	22.8811	11.5557	24.6572	1.0934	8.60459e-10	1.22531e-08	yes	CDL1	PREDICTED: serine/threonine-protein kinase PBS1-like [Daucus carota subsp. sativus] [Daucus carota]	-	-	-	-	-	GO:0003824//catalytic activity;GO:0016772//transferase activity, transferring phosphorus-containing groups;GO:0004672//protein kinase activity;GO:0016773//phosphotransferase activity, alcohol group as acceptor;GO:0016301//kinase activity;GO:0016740//transferase activity	GO:0008152//metabolic process;GO:0009987//cellular process;GO:0006796//phosphate-containing compound metabolic process;GO:0044237//cellular metabolic process;GO:0006793//phosphorus metabolic process
Unigene0004495	48.6667	10.3333	1.3532	1.6907	1.9767	0.3291	0.4599	0.3167	1.67353	0.368567	-2.1829	2.74677e-07	2.683e-06	yes	--	--	-	-	-	-	-	-	-
Unigene0004505	1800.67	760.333	15.0064	16.0468	15.788	6.3936	6.74	7.453	15.6137	6.8622	-1.18607	1.4521e-13	3.25121e-12	yes	Ttll12	PREDICTED: tubulin--tyrosine ligase-like protein 12 [Daucus carota subsp. sativus] [Daucus carota]	-	-	-	-	GO:0043227//membrane-bounded organelle;GO:0005623//cell;GO:0009536//plastid;GO:0044444//cytoplasmic part;GO:0043229//intracellular organelle;GO:0044464//cell part;GO:0044424//intracellular part;GO:0043231//intracellular membrane-bounded organelle;GO:0043226//organelle;GO:0005737//cytoplasm;GO:0005622//intracellular	GO:0003824//catalytic activity	GO:1902580//single-organism cellular localization;GO:0072594//establishment of protein localization to organelle;GO:0006606//protein import into nucleus;GO:0006913//nucleocytoplasmic transport;GO:0044699//single-organism process;GO:1902593//single-organism nuclear import;GO:0051234//establishment of localization;GO:0033365//protein localization to organelle;GO:0015031//protein transport;GO:000660…
Unigene0004506	566	209.333	24.8113	24.1214	35.4218	11.275	11.7738	9.2789	28.1182	10.7759	-1.38369	5.1868e-10	7.61864e-09	yes	FBL17	PREDICTED: F-box/LRR-repeat protein 17-like [Sesamum indicum]	-	-	-	-	-	-	-
Unigene0004514	1561	553.333	49.3328	44.703	39.054	13.5281	14.7927	20.8305	44.3633	16.3838	-1.4371	6.53941e-13	1.36487e-11	yes	--	PREDICTED: eukaryotic translation initiation factor 3 subunit D-like [Cicer arietinum]	Genetic Information Processing	Translation	ko03013//RNA transport	K03251	-	-	-
Unigene0004515	1923.33	582.667	47.0767	45.2522	41.7635	14.4033	13.7414	14.2437	44.6975	14.1295	-1.66149	5.51211e-25	3.21187e-23	yes	--	--	-	-	-	-	-	-	-
Unigene0004516	150.667	46	6.9056	7.7975	6.1704	3.4107	1.4346	1.8552	6.95783	2.2335	-1.63933	9.4732e-07	8.38737e-06	yes	--	--	-	-	-	-	-	-	-
Unigene0004528	5.33333	0	1.3624	0.2427	0.3947	0	0	0	0.6666	0.001	-9.38068	0.00401634	0.0142853	yes	--	--	-	-	-	-	-	-	-
Unigene0004529	4	0	0.0834	0.2452	0.1772	0	0	0	0.1686	0.001	-7.39746	0.00576209	0.0194006	yes	--	RVT_1 domain-containing protein, partial [Cephalotus follicularis]	-	-	-	-	-	-	-
Unigene0004530	211.667	2891	1.4703	3.6384	2.899	45.2776	42.4722	26.5824	2.66923	38.1107	3.8357	4.39842e-35	4.5631e-33	yes	PIP2-5	major intrinsic protein (MIP) family transporter [Medicago truncatula]	-	-	-	-	GO:0044425//membrane part;GO:0031224//intrinsic component of membrane;GO:0016020//membrane	-	GO:0051234//establishment of localization;GO:0051179//localization
Unigene0004532	10.6667	2	0.983	0.344	0.9697	0.2277	0.1468	0.073	0.765567	0.149167	-2.3596	0.00586573	0.0197066	yes	--	--	-	-	-	-	-	-	-
Unigene0004533	16.3333	3.66667	1.4952	1.2454	0.9531	0.4848	0.0782	0.3111	1.23123	0.291367	-2.0792	0.00178481	0.00714279	yes	--	--	-	-	-	-	-	-	-
Unigene0004542	70	16.6667	1.5282	0.8634	0.5119	0.1935	0.1727	0.358	0.967833	0.2414	-2.00333	3.56114e-05	0.000225754	yes	--	PREDICTED: transcription factor bHLH47-like [Daucus carota subsp. sativus] [Daucus carota]	-	-	-	-	-	-	-
Unigene0004546	15.6667	4	1.6927	1.0268	1.1133	0.0871	0.2529	0.6708	1.2776	0.336933	-1.9229	0.00665773	0.0219411	yes	PP2AA3	protein phosphatase 2, partial [Cucurbita pepo]	Genetic Information Processing	Translation	ko03015//mRNA surveillance pathway	K03456	-	-	-
Unigene0004557	211	60.6667	8.3813	9.0098	5.1096	2.7139	1.8858	2.2071	7.50023	2.26893	-1.72492	7.88676e-09	9.83716e-08	yes	ATK4	Kinesin-4 -like protein [Gossypium arboreum]	-	-	-	-	GO:0044464//cell part;GO:0043234//protein complex;GO:0043228//non-membrane-bounded organelle;GO:0005623//cell;GO:0015630//microtubule cytoskeleton;GO:0044424//intracellular part;GO:0043229//intracellular organelle;GO:0005875//microtubule associated complex;GO:0043232//intracellular non-membrane-bounded organelle;GO:0005622//intracellular;GO:0032991//macromolecular complex;GO:0044422//organelle pa…	GO:0036094//small molecule binding;GO:0016462//pyrophosphatase activity;GO:0003774//motor activity;GO:0097367//carbohydrate derivative binding;GO:1901363//heterocyclic compound binding;GO:0008092//cytoskeletal protein binding;GO:0001883//purine nucleoside binding;GO:0097159//organic cyclic compound binding;GO:0016787//hydrolase activity;GO:0015631//tubulin binding;GO:0032549//ribonucleoside bindi…	GO:0007017//microtubule-based process;GO:0044699//single-organism process;GO:0009987//cellular process;GO:0044763//single-organism cellular process
Unigene0004561	84	25.3333	5.1795	4.2899	6.3542	0.7331	1.6118	2.5656	5.27453	1.63683	-1.68814	4.43247e-05	0.00027431	yes	PPX1	PREDICTED: serine/threonine-protein phosphatase PP-X isozyme 2-like [Malus domestica]	-	-	-	-	-	-	-
Unigene0004575	237	95	5.9854	6.4391	5.8988	3.0007	2.3968	2.2784	6.10777	2.55863	-1.25527	1.01803e-07	1.07265e-06	yes	At1g62930	PREDICTED: pentatricopeptide repeat-containing protein At1g63130, mitochondrial-like [Daucus carota subsp. sativus] [Daucus carota]	-	-	-	-	-	-	-
Unigene0004576	115	48.3333	2.3216	3.1254	2.0976	1.3836	0.9302	1.0156	2.51487	1.1098	-1.18018	0.000124879	0.000690715	yes	MSL10	PREDICTED: mechanosensitive ion channel protein 10-like isoform X2 [Elaeis guineensis]	-	-	-	-	-	-	-
Unigene0004589	708	262.333	29.2142	24.4601	15.6908	8.666	7.5349	10.7372	23.1217	8.97937	-1.36456	2.9834e-08	3.42251e-07	yes	--	--	-	-	-	-	-	-	-
Unigene0004590	137.667	45.3333	15.6983	15.4958	17.1682	4.8657	3.9829	7.6843	16.1208	5.51097	-1.54854	4.53638e-07	4.26483e-06	yes	CSY2	PREDICTED: citrate synthase, glyoxysomal [Pyrus x bretschneideri]	Metabolism	Global and Overview;Carbohydrate metabolism	ko01100//Metabolic pathways;ko01110//Biosynthesis of secondary metabolites;ko01130//Biosynthesis of antibiotics;ko01120//Microbial metabolism in diverse environments;ko01200//Carbon metabolism;ko01230//Biosynthesis of amino acids;ko00630//Glyoxylate and dicarboxylate metabolism;ko00020//Citrate cycle (TCA cycle);ko01210//2-Oxocarboxylic acid metabolism	K01647	-	-	-
Unigene0004592	55.6667	19.3333	5.9911	6.9469	3.8189	2.1585	1.6705	2.285	5.58563	2.038	-1.45457	0.000187035	0.000989705	yes	CSY2	citrate synthase, glyoxysomal [Prunus mume]	Metabolism	Carbohydrate metabolism;Global and Overview	ko01100//Metabolic pathways;ko01110//Biosynthesis of secondary metabolites;ko01130//Biosynthesis of antibiotics;ko01120//Microbial metabolism in diverse environments;ko01200//Carbon metabolism;ko01230//Biosynthesis of amino acids;ko00630//Glyoxylate and dicarboxylate metabolism;ko00020//Citrate cycle (TCA cycle);ko01210//2-Oxocarboxylic acid metabolism	K01647	-	GO:0003824//catalytic activity;GO:0016740//transferase activity	-
Unigene0004601	595	237.667	10.9522	8.5989	11.0439	3.4656	3.1938	6.0034	10.1983	4.22093	-1.2727	5.01175e-07	4.67912e-06	yes	AAK6	PREDICTED: adenylate kinase isoenzyme 6 homolog [Erythranthe guttata]	Genetic Information Processing;Metabolism	Global and Overview;Translation;Nucleotide metabolism	ko01100//Metabolic pathways;ko01110//Biosynthesis of secondary metabolites;ko01130//Biosynthesis of antibiotics;ko00230//Purine metabolism;ko03008//Ribosome biogenesis in eukaryotes	K18532	-	-	-
Unigene0004603	181.667	63	12.1571	10.7841	12.4397	4.357	4.884	3.5275	11.7936	4.25617	-1.47038	1.08589e-08	1.32676e-07	yes	NUP35	PREDICTED: nuclear pore complex protein NUP35-like [Juglans regia]	Genetic Information Processing	Translation	ko03013//RNA transport	K14313	GO:0032991//macromolecular complex;GO:0031224//intrinsic component of membrane;GO:0016020//membrane;GO:0031090//organelle membrane;GO:0016021//integral component of membrane;GO:0043227//membrane-bounded organelle;GO:0046930//pore complex;GO:0043234//protein complex;GO:0044422//organelle part;GO:0098796//membrane protein complex;GO:0044425//membrane part;GO:0043226//organelle	-	GO:0006403//RNA localization;GO:0051179//localization;GO:0008104//protein localization;GO:0044763//single-organism cellular process;GO:0015931//nucleobase-containing compound transport;GO:0044699//single-organism process;GO:0033036//macromolecule localization;GO:0051234//establishment of localization;GO:0051236//establishment of RNA localization;GO:0071702//organic substance transport;GO:0009987/…
Unigene0004604	293.333	111.667	7.1951	7.4268	8.2424	2.3801	3.1325	3.5157	7.62143	3.00943	-1.34057	1.15736e-08	1.40968e-07	yes	UPF1	PREDICTED: regulator of nonsense transcripts 1 homolog, partial [Nicotiana tabacum]	Genetic Information Processing	Translation	ko03013//RNA transport;ko03015//mRNA surveillance pathway	K14326	-	-	-
Unigene0004606	16	3.66667	1.0057	1.2888	1.4795	0.1672	0.0809	0.6438	1.258	0.2973	-2.08114	0.00376548	0.0135328	yes	--	--	-	-	-	-	-	-	-
Unigene0004612	24.3333	5.33333	0.7604	1.1549	0.8886	0.2055	0.159	0.2768	0.934633	0.213767	-2.12836	9.33499e-05	0.000532765	yes	--	GDP-fucose O-fucosyltransferase-like protein [Medicago truncatula]	-	-	-	-	-	-	-
Unigene0004615	3.66667	0	0.1308	0.299	0.0463	0	0	0	0.1587	0.001	-7.31016	0.0144286	0.0418975	yes	--	--	-	-	-	-	-	-	-
Unigene0004616	16.6667	5.33333	0.5057	0.5885	0.5037	0.1025	0.1652	0.263	0.532633	0.1769	-1.59021	0.0069429	0.0227335	yes	--	hypothetical protein POPTR_0014s09980g [Populus trichocarpa]	-	-	-	-	-	-	-
Unigene0004617	5.33333	0	0.3568	0.3496	0	0	0	0	0.235467	0.001	-7.87938	0.0116233	0.0349628	yes	--	--	-	-	-	-	-	-	-
Unigene0004619	83.3333	3.33333	1.4937	1.6546	2.3689	0.1404	0.0905	0	1.83907	0.0769667	-4.5786	5.96299e-19	2.18969e-17	yes	--	--	-	-	-	-	-	-	-
Unigene0004622	66.3333	27.3333	3.3297	3.8324	3.4813	1.4853	1.6026	1.4844	3.5478	1.5241	-1.21897	0.000170262	0.00090886	yes	ERL1	LRR receptor-like serine/threonine-protein kinase ERL2 [Triticum urartu]	-	-	-	-	-	GO:0003824//catalytic activity;GO:0016740//transferase activity;GO:0016772//transferase activity, transferring phosphorus-containing groups	-
Unigene0004623	17.3333	1.66667	0.6846	1.0836	1.007	0.1708	0	0.1096	0.925067	0.0934667	-3.30703	1.47722e-05	0.000102292	yes	MCM6	PREDICTED: DNA replication licensing factor MCM6 [Jatropha curcas]	Genetic Information Processing	Replication and repair	ko03030//DNA replication	K02542	-	GO:0016787//hydrolase activity;GO:0003824//catalytic activity	GO:0009987//cellular process;GO:0006807//nitrogen compound metabolic process;GO:0043170//macromolecule metabolic process;GO:0044238//primary metabolic process;GO:0046483//heterocycle metabolic process;GO:0006139//nucleobase-containing compound metabolic process;GO:0071704//organic substance metabolic process;GO:0090304//nucleic acid metabolic process;GO:0034641//cellular nitrogen compound metabol…
Unigene0004624	166.667	71.3333	10.4815	10.6608	12.5449	5.1626	5.4104	4.4163	11.2291	4.99643	-1.16827	3.87925e-06	3.03855e-05	yes	UPF1	1-deoxy-D-xylulose-5-phosphate synthase, partial [Camellia sinensis]	Metabolism	Global and Overview;Metabolism of terpenoids and polyketides;Metabolism of cofactors and vitamins	ko01100//Metabolic pathways;ko01110//Biosynthesis of secondary metabolites;ko01130//Biosynthesis of antibiotics;ko00900//Terpenoid backbone biosynthesis;ko00730//Thiamine metabolism	K01662	-	GO:0003824//catalytic activity;GO:0016740//transferase activity	GO:0008152//metabolic process
Unigene0004630	39.3333	17.6667	2.686	3.5093	1.9755	1.4144	1.0082	1.4328	2.7236	1.28513	-1.0836	0.00893923	0.0281159	yes	APUM2	PREDICTED: pumilio homolog 2-like isoform X1 [Daucus carota subsp. sativus] [Daucus carota]	-	-	-	-	-	-	-
Unigene0004632	87	37	6.6059	8.432	7.9414	2.7245	2.6356	4.7919	7.65977	3.384	-1.17857	0.000462702	0.0022062	yes	WRKY20	PREDICTED: probable WRKY transcription factor 20 isoform X1 [Tarenaya hassleriana]	-	-	-	-	-	-	-
Unigene0004635	54	16.3333	6.6901	4.0116	5.7284	1.7268	1.5661	1.8696	5.4767	1.72083	-1.6702	1.98718e-05	0.000133844	yes	--	PREDICTED: protein PLASTID TRANSCRIPTIONALLY ACTIVE 12 [Citrus sinensis]	-	-	-	-	-	-	-
Unigene0004639	23.3333	6.33333	1.4381	2.9122	2.4445	0.7254	0.5012	0.6981	2.26493	0.641567	-1.8198	0.000846292	0.00374711	yes	--	--	-	-	-	-	-	-	-
Unigene0004642	1.33333	18.6667	0.1315	0.1288	0	1.2789	1.4434	1.1624	0.0867667	1.2949	3.89956	4.68771e-07	4.39651e-06	yes	--	--	-	-	-	-	-	-	-
Unigene0004643	16	72	0.9746	0.5398	0.5402	2.4733	4.0763	3.0854	0.684867	3.21167	2.22943	2.33442e-08	2.71538e-07	yes	--	--	-	-	-	-	-	-	-
Unigene0004650	19.6667	6.66667	1.1212	1.6191	0.7523	0.3827	0.5553	0.3069	1.1642	0.414967	-1.48827	0.00954616	0.0297049	yes	--	PREDICTED: serine/threonine-protein kinase OSR1-like [Beta vulgaris subsp. vulgaris] [Beta vulgaris]	-	-	-	-	-	-	-
Unigene0004654	15.6667	5	1.1512	1.1281	1.3861	0.1659	0.5617	0.479	1.2218	0.4022	-1.60302	0.00956194	0.0297465	yes	--	--	-	-	-	-	-	-	-
Unigene0004658	73	29	6.9416	9.3285	5.5837	2.4652	3.318	3.3008	7.2846	3.028	-1.26648	0.000312215	0.0015566	yes	At5g06770	PREDICTED: zinc finger CCCH domain-containing protein 14-like [Juglans regia]	-	-	-	-	-	GO:0003676//nucleic acid binding;GO:0097159//organic cyclic compound binding;GO:1901363//heterocyclic compound binding;GO:0043169//cation binding;GO:0005488//binding;GO:0043167//ion binding	-
Unigene0004662	46.3333	20.3333	3.5124	3.5093	2.6341	1.6377	1.5123	1.2895	3.2186	1.47983	-1.121	0.00233596	0.00900688	yes	SPL12	PREDICTED: squamosa promoter-binding-like protein 1 [Juglans regia]	-	-	-	-	-	-	-
Unigene0004668	137.333	47	18.4147	12.5431	15.9848	4.9759	5.1659	6.5407	15.6475	5.56083	-1.49256	3.14033e-07	3.03703e-06	yes	--	--	-	-	-	-	-	-	-
Unigene0004676	130.667	61.6667	7.8971	7.8547	7.8221	4.0432	3.9114	3.644	7.85797	3.8662	-1.02324	6.37797e-05	0.000379055	yes	TOP1	PREDICTED: E3 ubiquitin-protein ligase UPL2-like isoform X3 [Juglans regia]	Genetic Information Processing	Folding, sorting and degradation	ko04120//Ubiquitin mediated proteolysis	K10592	-	GO:0003824//catalytic activity	GO:0070647//protein modification by small protein conjugation or removal;GO:0036211//protein modification process;GO:0043412//macromolecule modification;GO:0019538//protein metabolic process;GO:0044237//cellular metabolic process;GO:0009987//cellular process;GO:0008152//metabolic process;GO:0044260//cellular macromolecule metabolic process;GO:0043170//macromolecule metabolic process;GO:0044267//c…
Unigene0004684	37.3333	14	3.6761	2.0412	1.1716	0.6622	0.7047	1.3383	2.2963	0.901733	-1.34854	0.0112519	0.0340487	yes	--	--	-	-	-	-	-	-	-
Unigene0004689	46	91	3.8029	3.4342	3.1687	6.4477	6.3934	8.6095	3.4686	7.1502	1.04363	0.000479239	0.00227482	yes	--	PREDICTED: endoplasmic reticulum metallopeptidase 1-like isoform X2 [Gossypium hirsutum]	-	-	-	-	GO:0005840//ribosome;GO:0044424//intracellular part;GO:1990904//ribonucleoprotein complex;GO:0044444//cytoplasmic part;GO:0030529//intracellular ribonucleoprotein complex;GO:0005622//intracellular;GO:0005737//cytoplasm;GO:0043228//non-membrane-bounded organelle;GO:0043226//organelle;GO:0043232//intracellular non-membrane-bounded organelle;GO:0044422//organelle part;GO:0043229//intracellular organ…	GO:0003824//catalytic activity;GO:0016787//hydrolase activity	GO:0071704//organic substance metabolic process;GO:0010467//gene expression;GO:0008152//metabolic process;GO:0043170//macromolecule metabolic process
Unigene0004694	19.3333	6	0.8016	1.9637	1.1355	0.5776	0.1397	0.5559	1.30027	0.4244	-1.61531	0.010736	0.0327669	yes	--	lipase [Medicago truncatula]	-	-	-	-	-	-	-
Unigene0004704	1927.67	720.333	19.5646	13.4974	12.7192	4.7595	6.4312	6.6342	15.2604	5.94163	-1.36086	8.77894e-11	1.424e-09	yes	HMGS	hydroxymethyl glutaryl CoA synthase 2 [Withania somnifera]	Metabolism	Amino acid metabolism;Global and Overview;Metabolism of terpenoids and polyketides;Carbohydrate metabolism;Lipid metabolism	ko01100//Metabolic pathways;ko01110//Biosynthesis of secondary metabolites;ko01130//Biosynthesis of antibiotics;ko00900//Terpenoid backbone biosynthesis;ko00280//Valine, leucine and isoleucine degradation;ko00650//Butanoate metabolism;ko00072//Synthesis and degradation of ketone bodies	K01641	-	GO:0003824//catalytic activity;GO:0016740//transferase activity	-
Unigene0004710	111.667	47.3333	9.2237	7.7471	5.2496	2.5636	3.8578	3.4266	7.4068	3.28267	-1.17398	0.000294401	0.00147943	yes	FUC95A	PREDICTED: alpha-L-fucosidase 2 [Lupinus angustifolius]	Metabolism	Glycan biosynthesis and metabolism	ko00511//Other glycan degradation	K15923	-	-	-
Unigene0004714	16.3333	4	1.9302	0.7566	2.1532	0.6259	0.2018	0.4016	1.61333	0.409767	-1.97717	0.00496324	0.0170926	yes	--	--	-	-	-	-	-	-	-
Unigene0004715	35.6667	9	1.4022	1.2916	0.2979	0.3031	0.3226	0.175	0.997233	0.2669	-1.90163	0.00207242	0.00812673	yes	--	--	-	-	-	-	-	-	-
Unigene0004722	213.667	100.333	8.8511	9.4653	7.8576	4.7616	3.5076	4.5824	8.72467	4.28387	-1.02619	2.25912e-05	0.000150345	yes	CFIS1	cpsf5 [Gossypium arboreum]	Genetic Information Processing	Translation	ko03015//mRNA surveillance pathway	K14397	-	-	-
Unigene0004723	187	62.3333	9.313	7.3263	8.2218	2.8355	2.423	3.3655	8.28703	2.87467	-1.52746	5.73043e-09	7.28977e-08	yes	ZMET5	chromomethyltransferase 3, partial [Quercus suber]	Metabolism	Amino acid metabolism;Global and Overview	ko01100//Metabolic pathways;ko00270//Cysteine and methionine metabolism	K00558	-	-	-
Unigene0004724	53.3333	22	2.1669	2.8484	3.5936	0.6284	1.05	1.9791	2.86963	1.21917	-1.23497	0.0058085	0.0195364	yes	--	PREDICTED: homeobox-DDT domain protein RLT1-like isoform X1 [Daucus carota subsp. sativus] [Daucus carota]	-	-	-	-	-	-	-
Unigene0004729	384	86.6667	6.2402	5.5629	5.9666	1.4641	1.6551	1.0607	5.92323	1.3933	-2.08788	2.09671e-18	7.34662e-17	yes	PIF1	PREDICTED: transcription factor PIF1-like [Nicotiana tomentosiformis]	-	-	-	-	-	-	GO:1901360//organic cyclic compound metabolic process;GO:0050896//response to stimulus;GO:0046483//heterocycle metabolic process;GO:0009987//cellular process;GO:0071704//organic substance metabolic process;GO:0006807//nitrogen compound metabolic process;GO:0009628//response to abiotic stimulus;GO:0065007//biological regulation;GO:0044271//cellular nitrogen compound biosynthetic process;GO:1901576…
Unigene0004730	850.333	297.333	11.5207	9.0723	11.2467	3.3888	3.754	4.4124	10.6132	3.85173	-1.46228	2.86131e-14	6.90447e-13	yes	CPL1	PREDICTED: RNA polymerase II C-terminal domain phosphatase-like 1 [Vitis vinifera]	-	-	-	-	-	-	-
Unigene0004732	511.333	152.667	12.2244	13.1928	11.544	3.7861	4.3105	3.4206	12.3204	3.83907	-1.68222	2.03161e-16	6.00632e-15	yes	At2g20280	PREDICTED: zinc finger CCCH domain-containing protein 11-like [Daucus carota subsp. sativus] [Daucus carota]	-	-	-	-	-	-	-
Unigene0004734	25	7.66667	0.9349	1.8933	1.9202	0.5389	0.5214	0.4538	1.5828	0.5047	-1.64898	0.00232822	0.00898171	yes	DXS	1-deoxy-D-xylulose 5-phosphate synthase, partial [Nicotiana attenuata]	Metabolism	Metabolism of cofactors and vitamins;Metabolism of terpenoids and polyketides;Global and Overview	ko01100//Metabolic pathways;ko01110//Biosynthesis of secondary metabolites;ko01130//Biosynthesis of antibiotics;ko00900//Terpenoid backbone biosynthesis;ko00730//Thiamine metabolism	K01662	-	GO:0016740//transferase activity;GO:0003824//catalytic activity;GO:0016744//transferase activity, transferring aldehyde or ketonic groups	GO:0006629//lipid metabolic process;GO:0044255//cellular lipid metabolic process;GO:0009987//cellular process;GO:0044763//single-organism cellular process;GO:0044238//primary metabolic process;GO:0044237//cellular metabolic process;GO:0006720//isoprenoid metabolic process;GO:0071704//organic substance metabolic process;GO:0008152//metabolic process;GO:0044710//single-organism metabolic process;GO…
Unigene0004736	64.3333	31	2.4877	1.8851	2.1143	0.5378	1.2486	1.4491	2.16237	1.0785	-1.00359	0.00973774	0.0302102	yes	--	--	-	-	-	-	-	-	-
Unigene0004740	2984	1270	30.6322	32.7298	28.4377	11.9829	11.5285	17.1978	30.5999	13.5697	-1.17313	2.88483e-10	4.38441e-09	yes	ftsH2	PREDICTED: probable inactive ATP-dependent zinc metalloprotease FTSHI 2, chloroplastic [Nicotiana attenuata]	-	-	-	-	-	-	GO:0044699//single-organism process;GO:0009987//cellular process;GO:0044763//single-organism cellular process;GO:0043170//macromolecule metabolic process;GO:0044238//primary metabolic process;GO:0008152//metabolic process;GO:0071704//organic substance metabolic process;GO:0044237//cellular metabolic process
Unigene0004744	11252	4401.33	89.4455	98.1977	98.996	34.5597	39.4341	42.5938	95.5464	38.8625	-1.29782	4.75996e-17	1.4942e-15	yes	NADP-ME4	PREDICTED: ankyrin repeat and KH domain-containing protein R11A8.7 [Jatropha curcas]	-	-	-	-	GO:0044444//cytoplasmic part;GO:0005623//cell;GO:0044464//cell part;GO:0044424//intracellular part;GO:0005737//cytoplasm;GO:0005622//intracellular	-	GO:0046907//intracellular transport;GO:0006839//mitochondrial transport;GO:0051641//cellular localization;GO:0044765//single-organism transport;GO:0051234//establishment of localization;GO:0051179//localization;GO:0006810//transport;GO:1902582//single-organism intracellular transport;GO:0051649//establishment of localization in cell;GO:1902578//single-organism localization;GO:0044699//single-orga…
Unigene0004746	12	2	0.6723	1.0135	0.1648	0.0559	0.1081	0.1614	0.616867	0.108467	-2.50771	0.00661331	0.0218209	yes	--	--	-	-	-	-	-	-	-
Unigene0004747	71.3333	19	2.1126	1.942	0.6016	0.2825	0.2277	0.7929	1.55207	0.434367	-1.83721	0.0010049	0.00434893	yes	--	--	-	-	-	-	-	-	-
Unigene0004748	117.333	55.3333	1.4689	1.6832	1.0446	0.525	0.4459	1.0967	1.3989	0.6892	-1.0213	0.0057286	0.0193045	yes	--	--	-	-	-	-	-	-	-
Unigene0004749	8.33333	0.333333	0.9619	0.4713	0.292	0	0.0718	0	0.575067	0.0239333	-4.58664	0.000886177	0.00389974	yes	--	--	-	-	-	-	-	-	-
Unigene0004751	29.3333	9.33333	2.1129	1.9069	0.8861	0.8414	0.3488	0.4627	1.6353	0.550967	-1.56952	0.00404078	0.0143523	yes	--	--	-	-	-	-	-	-	-
Unigene0004755	12.3333	3.33333	0.9929	0.3649	0.989	0.1342	0.3244	0.1937	0.782267	0.217433	-1.84709	0.0137525	0.0402267	yes	--	--	-	-	-	-	-	-	-
Unigene0004763	15.6667	4.66667	0.9405	0.7275	0.6836	0.321	0.2588	0.1545	0.783867	0.244767	-1.6792	0.00546134	0.0185599	yes	--	--	-	-	-	-	-	-	-
Unigene0004764	149.667	64.6667	13.3258	12.3374	16.3051	6.3573	6.5344	5.9269	13.9894	6.27287	-1.15714	9.08861e-06	6.59395e-05	yes	EF1	PREDICTED: serine/threonine-protein kinase 16-like [Daucus carota subsp. sativus] [Daucus carota]	-	-	-	-	GO:0005622//intracellular;GO:0005737//cytoplasm;GO:0044464//cell part;GO:0005623//cell;GO:0044444//cytoplasmic part;GO:0044424//intracellular part	GO:0032549//ribonucleoside binding;GO:0097367//carbohydrate derivative binding;GO:0003824//catalytic activity;GO:0016773//phosphotransferase activity, alcohol group as acceptor;GO:0016740//transferase activity;GO:0001883//purine nucleoside binding;GO:0016301//kinase activity;GO:0032550//purine ribonucleoside binding;GO:0005488//binding;GO:0001882//nucleoside binding;GO:1901363//heterocyclic compo…	GO:0044237//cellular metabolic process;GO:0032268//regulation of cellular protein metabolic process;GO:0006793//phosphorus metabolic process;GO:0043412//macromolecule modification;GO:0031326//regulation of cellular biosynthetic process;GO:0050789//regulation of biological process;GO:0080090//regulation of primary metabolic process;GO:0034248//regulation of cellular amide metabolic process;GO:0051…
Unigene0004769	20	40	2.9239	2.3668	2.431	7.0076	6.1145	3.0414	2.5739	5.38783	1.06575	0.0146414	0.0423992	yes	--	--	-	-	-	-	-	-	-
Unigene0004777	213	42.3333	6.7829	6.5299	5.9103	1.447	1.2443	1.2997	6.4077	1.33033	-2.26802	2.3165e-18	8.08237e-17	yes	GAMMA-ADR	PREDICTED: AP-1 complex subunit gamma-2-like isoform X2 [Daucus carota subsp. sativus] [Daucus carota]	-	-	-	-	GO:0005622//intracellular;GO:0030117//membrane coat;GO:0098796//membrane protein complex;GO:0044425//membrane part;GO:0032991//macromolecular complex;GO:0005623//cell;GO:0048475//coated membrane;GO:0016020//membrane;GO:0044464//cell part;GO:0005737//cytoplasm;GO:0044424//intracellular part;GO:0043234//protein complex;GO:0044444//cytoplasmic part	-	GO:0008104//protein localization;GO:0006810//transport;GO:0015031//protein transport;GO:0051234//establishment of localization;GO:0033036//macromolecule localization;GO:0045184//establishment of protein localization;GO:0051179//localization;GO:0071702//organic substance transport
Unigene0004780	128	46	6.6149	5.2639	5.3769	1.9674	1.439	3.0479	5.7519	2.15143	-1.41874	1.13732e-05	8.07998e-05	yes	--	PREDICTED: probable rhamnogalacturonate lyase B [Erythranthe guttata]	-	-	-	-	-	GO:0005488//binding	GO:0044238//primary metabolic process;GO:0008152//metabolic process
Unigene0004783	66.3333	30.3333	1.2506	2.1503	1.3286	0.6886	1.0856	0.4909	1.5765	0.755033	-1.06211	0.00745997	0.024137	yes	At1g63080	PREDICTED: pentatricopeptide repeat-containing protein At1g63330-like [Daucus carota subsp. sativus] [Daucus carota]	-	-	-	-	-	-	-
Unigene0004795	14	2.33333	0.7942	0.6918	0.375	0	0.2307	0.0918	0.620333	0.1075	-2.52871	0.00207918	0.00814766	yes	--	--	-	-	-	-	-	-	-
Unigene0004797	230	105.667	5.2672	3.706	3.0456	1.8853	1.7696	2.1197	4.00627	1.92487	-1.0575	8.32987e-05	0.000480657	yes	OsI_031067	PREDICTED: probable 6-phosphogluconolactonase 4, chloroplastic [Daucus carota subsp. sativus] [Daucus carota]	Metabolism	Carbohydrate metabolism;Global and Overview	ko01100//Metabolic pathways;ko01110//Biosynthesis of secondary metabolites;ko01130//Biosynthesis of antibiotics;ko01120//Microbial metabolism in diverse environments;ko01200//Carbon metabolism;ko00030//Pentose phosphate pathway	K01057	-	-	-
Unigene0004798	2124.33	287.333	18.5147	18.5448	26.4099	2.8528	2.7802	3.2539	21.1565	2.9623	-2.83631	1.39512e-44	2.25952e-42	yes	FBL3	PREDICTED: F-box/LRR-repeat protein 3-like [Daucus carota subsp. sativus] [Daucus carota]	-	-	-	-	-	-	-
Unigene0004799	82.3333	27.6667	1.7172	1.701	1.2295	0.7061	0.4294	0.5048	1.54923	0.546767	-1.50256	1.09884e-05	7.83589e-05	yes	Os08g0547100	PREDICTED: probable 6-phosphogluconolactonase 4, chloroplastic [Malus domestica]	Metabolism	Carbohydrate metabolism;Global and Overview	ko01100//Metabolic pathways;ko01110//Biosynthesis of secondary metabolites;ko01130//Biosynthesis of antibiotics;ko01120//Microbial metabolism in diverse environments;ko01200//Carbon metabolism;ko00030//Pentose phosphate pathway	K01057	-	-	-
Unigene0004809	80.6667	11.6667	5.2679	4.2941	1.7335	0.7054	0.5849	0.4364	3.76517	0.575567	-2.70966	2.26769e-08	2.64191e-07	yes	--	--	-	-	-	-	-	-	-
Unigene0004814	1314.33	2735.67	18.5814	19.555	18.4306	37.9619	37.7762	46.8831	18.8557	40.8737	1.11618	6.20562e-12	1.1589e-10	yes	TUBB1	beta-tubulin, partial [Bouteloua eriopoda]	Cellular Processes	Transport and catabolism	ko04145//Phagosome	K07375	GO:0015630//microtubule cytoskeleton;GO:0005622//intracellular;GO:0044424//intracellular part;GO:0044464//cell part;GO:0043229//intracellular organelle;GO:0043226//organelle;GO:0043228//non-membrane-bounded organelle;GO:0005623//cell;GO:0043232//intracellular non-membrane-bounded organelle;GO:0005856//cytoskeleton	GO:0001883//purine nucleoside binding;GO:0032550//purine ribonucleoside binding;GO:0001882//nucleoside binding;GO:0032549//ribonucleoside binding;GO:1901363//heterocyclic compound binding;GO:0036094//small molecule binding;GO:0005488//binding;GO:0005198//structural molecule activity;GO:0097367//carbohydrate derivative binding;GO:0097159//organic cyclic compound binding	GO:0044699//single-organism process;GO:0044763//single-organism cellular process;GO:0009987//cellular process
Unigene0004816	90	33.6667	2.7041	1.5622	1.222	0.7852	0.6963	0.6717	1.82943	0.717733	-1.34988	0.000251929	0.00128843	yes	--	PREDICTED: HEAT repeat-containing protein 5B isoform X1 [Ipomoea nil]	-	-	-	-	-	-	-
Unigene0004823	274.333	118.333	20.8742	6.4482	17.9934	5.5385	4.5683	10.0431	15.1053	6.71663	-1.16924	0.0038666	0.013837	yes	--	PREDICTED: ALG-2 interacting protein X [Erythranthe guttata]	Cellular Processes	Transport and catabolism	ko04144//Endocytosis	K12200	-	-	-
Unigene0004832	144	375	9.2272	6.335	10.3024	26.998	19.7879	23.1088	8.62153	23.2982	1.4342	4.92048e-09	6.30592e-08	yes	--	--	-	-	-	-	-	-	-
Unigene0004835	897.333	306.333	19.6417	17.4671	24.3211	7.319	7.432	6.997	20.4766	7.24933	-1.49806	2.77118e-15	7.40748e-14	yes	RAB5	lipase [Medicago truncatula]	-	-	-	-	-	-	-
Unigene0004836	45.3333	2.66667	5.0924	1.9569	6.8953	0.4317	0.1044	0.3116	4.6482	0.282567	-4.04001	2.19446e-09	2.95799e-08	yes	--	lipase [Medicago truncatula]	-	-	-	-	-	-	-
Unigene0004848	158.667	60.6667	3.1338	2.7509	1.9421	0.6704	1.1947	1.2564	2.60893	1.0405	-1.32618	2.76409e-05	0.000179789	yes	--	PREDICTED: lipid droplet-associated hydrolase isoform X3 [Prunus mume]	-	-	-	-	-	-	-
Unigene0004851	47.6667	16.3333	7.0717	4.5824	4.847	1.9725	2.0275	1.8983	5.50037	1.9661	-1.48419	0.000166914	0.000893432	yes	--	PREDICTED: LRR receptor-like serine/threonine-protein kinase ERL1 [Juglans regia]	-	-	-	-	-	-	-
Unigene0004862	139.333	55	6.6349	6.7687	5.7935	2.4068	2.3759	3.1199	6.39903	2.6342	-1.28049	1.97017e-06	1.64074e-05	yes	--	Lipase/serine esterase [Zostera marina]	-	-	-	-	-	-	-
Unigene0004863	350	166.667	12.9736	14.891	15.157	7.339	6.339	7.6514	14.3405	7.1098	-1.01222	1.49672e-06	1.27694e-05	yes	--	DNA-binding protein [Medicago truncatula]	-	-	-	-	-	-	-
Unigene0004864	187.667	60	15.7913	16.0236	13.7959	4.592	3.2688	7.3375	15.2036	5.0661	-1.58547	2.92143e-07	2.8394e-06	yes	--	--	-	-	-	-	-	-	-
Unigene0004869	41.3333	15.3333	3.9845	2.3071	1.2186	1.044	0.5681	1.3187	2.5034	0.976933	-1.35756	0.00964651	0.0299744	yes	--	--	-	-	-	-	-	-	-
Unigene0004871	17.6667	2.66667	1.0066	1.096	0.8912	0.1209	0.2924	0.0582	0.997933	0.157167	-2.66665	8.38282e-05	0.000483412	yes	--	--	-	-	-	-	-	-	-
Unigene0004876	119	46.6667	3.1915	2.7857	3.761	0.8986	1.0936	1.9528	3.24607	1.315	-1.30363	0.000103867	0.000585942	yes	--	PREDICTED: ribosome biogenesis protein WDR12 homolog isoform X1 [Jatropha curcas]	-	-	-	-	GO:0043231//intracellular membrane-bounded organelle;GO:0005623//cell;GO:0043227//membrane-bounded organelle;GO:0044464//cell part;GO:0043226//organelle;GO:0005634//nucleus;GO:0005622//intracellular;GO:0043229//intracellular organelle;GO:0044424//intracellular part	-	GO:0044085//cellular component biogenesis;GO:0042254//ribosome biogenesis;GO:0022613//ribonucleoprotein complex biogenesis;GO:0071840//cellular component organization or biogenesis
Unigene0004878	1139.33	386.333	20.9146	22.9489	23.4161	7.7452	6.5586	9.4333	22.4265	7.91237	-1.50303	1.12127e-15	3.12326e-14	yes	--	PREDICTED: eukaryotic translation initiation factor 3 subunit D-like [Daucus carota subsp. sativus] [Daucus carota]	Genetic Information Processing	Translation	ko03013//RNA transport	K03251	-	-	-
Unigene0004885	87	41.6667	7.9296	6.4885	7.2084	2.7391	2.7353	5.2721	7.20883	3.58217	-1.00893	0.00309273	0.0114356	yes	--	--	-	-	-	-	-	-	-
Unigene0004888	53.6667	15	1.0525	0.8251	1.2605	0.2896	0.3602	0.2588	1.04603	0.302867	-1.78817	5.06148e-06	3.87576e-05	yes	--	--	-	-	-	-	-	-	-
Unigene0004889	386	90.6667	10.7437	12.9929	10.9109	2.5592	2.8781	3.0479	11.5492	2.8284	-2.02973	2.22862e-19	8.42999e-18	yes	GAUT14	Galacturonosyltransferase 13 isoform 2, partial [Theobroma cacao]	Metabolism	Carbohydrate metabolism	ko00500//Starch and sucrose metabolism;ko00520//Amino sugar and nucleotide sugar metabolism	K13648	-	GO:0016740//transferase activity;GO:0016757//transferase activity, transferring glycosyl groups;GO:0003824//catalytic activity;GO:0008194//UDP-glycosyltransferase activity	-
Unigene0004891	144.333	45	6.6037	7.5346	5.6221	2.2489	1.7499	2.4465	6.5868	2.14843	-1.61629	1.42602e-08	1.71634e-07	yes	MIRO1	PREDICTED: mitochondrial Rho GTPase 1-like [Cucumis melo]	-	-	-	-	GO:0005622//intracellular;GO:0005623//cell;GO:0044464//cell part	-	-
Unigene0004894	63.6667	23.6667	1.8981	1.6565	2.2056	0.545	0.5892	1.0797	1.92007	0.737967	-1.37953	0.000234701	0.00121033	yes	MIRO1	PREDICTED: mitochondrial Rho GTPase 1-like [Daucus carota subsp. sativus] [Daucus carota]	-	-	-	-	-	-	-
Unigene0004895	45.6667	94.3333	0.9042	0.5256	0.7001	1.1098	1.0416	2.4071	0.709967	1.5195	1.09777	0.00503856	0.0173167	yes	--	--	-	-	-	-	-	-	-
Unigene0004896	38.6667	15.3333	2.4373	5.8274	3.1072	1.0537	1.7329	1.9268	3.79063	1.57113	-1.27063	0.00859318	0.0272028	yes	--	--	-	-	-	-	-	-	-
Unigene0004898	100	21	3.0193	2.8448	2.9609	1.1296	0.2428	0.5738	2.94167	0.648733	-2.18094	3.44367e-07	3.3054e-06	yes	--	--	-	-	-	-	-	-	-
Unigene0004903	181.667	69.3333	3.7219	3.3036	2.1278	1.1906	1.1518	1.3194	3.0511	1.2206	-1.32174	3.47834e-06	2.7542e-05	yes	POK2	PREDICTED: kinesin-like protein KIN-12D, partial [Nicotiana attenuata]	-	-	-	-	-	-	-
Unigene0004905	247.667	80	10.2029	10.1265	12.7468	4.1177	3.6629	3.3251	11.0254	3.7019	-1.57449	1.18695e-10	1.89058e-09	yes	YUC10	PREDICTED: probable indole-3-pyruvate monooxygenase YUCCA10 [Daucus carota subsp. sativus] [Daucus carota]	Metabolism	Amino acid metabolism;Global and Overview	ko01100//Metabolic pathways;ko00380//Tryptophan metabolism	K11816	-	GO:1901265//nucleoside phosphate binding;GO:0003824//catalytic activity;GO:0000166//nucleotide binding;GO:0016491//oxidoreductase activity;GO:0016705//oxidoreductase activity, acting on paired donors, with incorporation or reduction of molecular oxygen;GO:0036094//small molecule binding;GO:0016709//oxidoreductase activity, acting on paired donors, with incorporation or reduction of molecular oxyg…	GO:0065008//regulation of biological quality;GO:0010817//regulation of hormone levels;GO:0032502//developmental process;GO:0009987//cellular process;GO:0008152//metabolic process;GO:0042445//hormone metabolic process;GO:0065007//biological regulation;GO:0044237//cellular metabolic process;GO:0044710//single-organism metabolic process;GO:0044699//single-organism process;GO:0048856//anatomical stru…
Unigene0004912	39.3333	85	2.7615	3.0442	2.4203	5.9695	6.4967	6.1039	2.742	6.19003	1.17472	6.8473e-05	0.000403329	yes	MKK6	PREDICTED: mitogen-activated protein kinase kinase 6 [Capsicum annuum]	Organismal Systems	Environmental adaptation	ko04626//Plant-pathogen interaction	K04368	-	GO:0016773//phosphotransferase activity, alcohol group as acceptor;GO:0032550//purine ribonucleoside binding;GO:0016301//kinase activity;GO:0001882//nucleoside binding;GO:0097367//carbohydrate derivative binding;GO:0032549//ribonucleoside binding;GO:0036094//small molecule binding;GO:1901363//heterocyclic compound binding;GO:0001883//purine nucleoside binding;GO:0097159//organic cyclic compound b…	GO:0031399//regulation of protein modification process;GO:0044700//single organism signaling;GO:0001934//positive regulation of protein phosphorylation;GO:0051338//regulation of transferase activity;GO:0050794//regulation of cellular process;GO:0050789//regulation of biological process;GO:0006417//regulation of translation;GO:0010608//posttranscriptional regulation of gene expression;GO:0009893//…
Unigene0004913	639	269.667	17.5884	15.3944	16.3129	6.1449	6.4222	9.0552	16.4319	7.20743	-1.18894	8.419e-09	1.04501e-07	yes	PDIL2-3	PREDICTED: protein disulfide isomerase-like 2-3 [Ricinus communis]	Genetic Information Processing	Folding, sorting and degradation	ko04141//Protein processing in endoplasmic reticulum	K09584	-	GO:0003824//catalytic activity	GO:0019725//cellular homeostasis;GO:0071704//organic substance metabolic process;GO:0044237//cellular metabolic process;GO:0042592//homeostatic process;GO:0044267//cellular protein metabolic process;GO:0065007//biological regulation;GO:0044763//single-organism cellular process;GO:0009987//cellular process;GO:0044260//cellular macromolecule metabolic process;GO:0065008//regulation of biological qu…
Unigene0004917	156.333	49	10.7578	10.8977	12.9735	4.2426	2.9641	4.0829	11.543	3.7632	-1.61699	4.37962e-09	5.65577e-08	yes	RH26	PREDICTED: DEAD-box ATP-dependent RNA helicase 31-like [Ziziphus jujuba]	-	-	-	-	-	-	-
Unigene0004926	42	17.6667	2.3622	3.1905	2.5774	1.1041	1.8692	0.5977	2.71003	1.19033	-1.18694	0.00833003	0.0264976	yes	DJ1B	PREDICTED: protein DJ-1 homolog B-like, partial [Oryza brachyantha]	-	-	-	-	-	GO:0003824//catalytic activity	-
Unigene0004932	62.6667	27	1.3327	1.038	0.8713	0.4617	0.5002	0.4976	1.08067	0.4865	-1.15141	0.000858517	0.00379244	yes	Os09g0567700	Phosphatidylinositol-4-phosphate 5-kinase 8 -like protein [Gossypium arboreum]	-	-	-	-	-	-	-
Unigene0004936	118.333	39.3333	2.161	2.524	3.2003	1.1797	0.5706	0.9763	2.62843	0.908867	-1.53206	4.90422e-06	3.76757e-05	yes	--	PREDICTED: LRR receptor-like serine/threonine-protein kinase ERL1 [Daucus carota subsp. sativus] [Daucus carota]	-	-	-	-	-	GO:0016740//transferase activity;GO:0003824//catalytic activity;GO:0016772//transferase activity, transferring phosphorus-containing groups;GO:0016301//kinase activity	GO:0009987//cellular process;GO:0006796//phosphate-containing compound metabolic process;GO:0006793//phosphorus metabolic process;GO:0008152//metabolic process;GO:0044237//cellular metabolic process
Unigene0004949	267.333	97.3333	7.2589	9.1536	7.7118	2.9583	2.613	3.5897	8.04143	3.05367	-1.39691	6.7273e-09	8.4837e-08	yes	DPH2	PREDICTED: diphthamide biosynthesis protein 2 [Daucus carota subsp. sativus] [Daucus carota]	-	-	-	-	-	-	-
Unigene0004956	54.3333	17.3333	2.7365	5.1801	2.2465	0.605	1.8858	0.9057	3.3877	1.13217	-1.58122	0.00154868	0.00632581	yes	--	--	-	-	-	-	-	-	-
Unigene0004962	943.333	450	14.9771	12.9704	14.0002	6.4816	7.1419	7.1962	13.9826	6.9399	-1.01064	3.09058e-09	4.07555e-08	yes	dph2	PREDICTED: diphthamide biosynthesis protein 2 [Daucus carota subsp. sativus] [Daucus carota]	-	-	-	-	-	-	GO:1902578//single-organism localization;GO:0006810//transport;GO:0044765//single-organism transport;GO:0006820//anion transport;GO:0015711//organic anion transport;GO:0015849//organic acid transport;GO:0006811//ion transport;GO:0046942//carboxylic acid transport;GO:0051234//establishment of localization;GO:0051179//localization;GO:0044699//single-organism process;GO:0071702//organic substance tr…
Unigene0004971	45.6667	6.33333	1.558	1.3497	0.1679	0.1464	0.1889	0.1174	1.0252	0.1509	-2.76424	9.79609e-05	0.000555709	yes	--	--	-	-	-	-	-	-	-
Unigene0004980	1637	741	13.7344	14.5192	15.2221	5.8889	7.5046	7.0569	14.4919	6.8168	-1.08808	8.99427e-11	1.45702e-09	yes	ARF18	PREDICTED: auxin response factor 18-like [Daucus carota subsp. sativus] [Daucus carota]	-	-	-	-	GO:0043226//organelle;GO:0005622//intracellular;GO:0043229//intracellular organelle;GO:0043227//membrane-bounded organelle;GO:0044424//intracellular part;GO:0043231//intracellular membrane-bounded organelle;GO:0044464//cell part;GO:0005623//cell	GO:0005515//protein binding;GO:0005488//binding	GO:0071310//cellular response to organic substance;GO:0042221//response to chemical;GO:0044700//single organism signaling;GO:0044699//single-organism process;GO:1901576//organic substance biosynthetic process;GO:0060255//regulation of macromolecule metabolic process;GO:0051716//cellular response to stimulus;GO:0050896//response to stimulus;GO:0065007//biological regulation;GO:0009755//hormone-med…
Unigene0004981	4.66667	0.333333	0.8016	0.5236	0.5677	0	0	0.139	0.630967	0.0463333	-3.76744	0.00952963	0.0296597	yes	--	--	-	-	-	-	-	-	-
Unigene0004994	105.333	34	3.3009	2.527	2.411	0.7805	0.755	1.2339	2.7463	0.923133	-1.57288	1.45119e-06	1.24258e-05	yes	--	PREDICTED: nucleolar protein 56-like [Ipomoea nil]	Genetic Information Processing	Translation	ko03008//Ribosome biogenesis in eukaryotes	K14564	-	-	-
Unigene0004996	93.3333	39.6667	1.8426	2.0958	0.6642	0.5513	0.8085	0.7017	1.5342	0.687167	-1.15875	0.00548037	0.0186092	yes	--	--	-	-	-	-	-	-	-
Unigene0004997	98.3333	38	3.7285	4.5289	3.3009	1.4693	2.0305	1.1716	3.85277	1.55713	-1.307	4.75077e-05	0.000291817	yes	--	EPL1 domain-containing protein [Cephalotus follicularis]	-	-	-	-	-	-	-
Unigene0004998	148	63	8.2772	5.8504	6.1988	2.5911	3.216	3.1993	6.77547	3.00213	-1.17433	1.98208e-05	0.000133526	yes	XPO1	Protein EXPORTIN 1A [Ananas comosus]	-	-	-	-	-	-	-
Unigene0005005	1100	449.333	19.0677	15.2996	17.4598	6.948	6.2841	8.7811	17.2757	7.33773	-1.23534	8.13873e-11	1.32624e-09	yes	FATB1	5-formyltetrahydrofolate cyclo-ligase [Gossypium arboreum]	-	-	-	-	-	-	-
Unigene0005007	365.333	93.3333	25.4931	23.6929	8.4322	2.9543	3.9022	8.5841	19.2061	5.14687	-1.8998	1.3078e-05	9.16389e-05	yes	--	--	-	-	-	-	-	-	-
Unigene0005012	788.667	298	7.6421	5.3677	7.1475	2.8199	2.3946	2.705	6.7191	2.63983	-1.34782	9.80786e-12	1.79147e-10	yes	Os01g0552300	PREDICTED: sorting and assembly machinery component 50 homolog B [Vitis vinifera]	-	-	-	-	-	-	-
Unigene0005017	350	806	10.2138	8.7669	8.4885	26.8586	25.442	13.8788	9.1564	22.0598	1.26857	1.65101e-07	1.67809e-06	yes	At5g51830	fructokinase [Actinidia chinensis]	Metabolism	Carbohydrate metabolism;Global and Overview	ko01100//Metabolic pathways;ko00500//Starch and sucrose metabolism;ko00520//Amino sugar and nucleotide sugar metabolism;ko00051//Fructose and mannose metabolism	K00847	GO:0005622//intracellular;GO:0005623//cell;GO:0044424//intracellular part;GO:0044444//cytoplasmic part;GO:0005737//cytoplasm;GO:0044464//cell part	GO:0016740//transferase activity;GO:0016772//transferase activity, transferring phosphorus-containing groups;GO:0003824//catalytic activity	GO:0016310//phosphorylation;GO:0009987//cellular process;GO:0008152//metabolic process;GO:0019321//pentose metabolic process;GO:0044710//single-organism metabolic process;GO:0044699//single-organism process;GO:0005996//monosaccharide metabolic process;GO:0005975//carbohydrate metabolic process;GO:0044238//primary metabolic process;GO:0006793//phosphorus metabolic process;GO:0044281//small molecul…
Unigene0005019	31	7.33333	4.4647	3.2012	2.5452	0.4708	0.797	1.246	3.4037	0.837933	-2.0222	9.90272e-05	0.0005612	yes	LAPA2	leucine aminopeptidase, partial [Cucumis sativus]	Metabolism	Global and Overview;Metabolism of other amino acids	ko01100//Metabolic pathways;ko00480//Glutathione metabolism	K01255	-	-	-
Unigene0005021	626.667	233	12.8379	9.8245	7.8009	4.2027	3.8641	3.7939	10.1544	3.95357	-1.36088	7.35874e-10	1.05621e-08	yes	MSH2	DNA mismatch repair protein, MSH2, partial [Cynara cardunculus var. scolymus] [Cynara cardunculus]	Genetic Information Processing	Replication and repair	ko03430//Mismatch repair	K08735	-	-	-
Unigene0005035	67.6667	21.3333	2.0022	3.0208	1.4518	0.7901	0.864	0.4959	2.15827	0.716667	-1.5905	0.000100445	0.000568387	yes	--	PREDICTED: DNA-directed RNA polymerase V subunit 1-like [Daucus carota subsp. sativus] [Daucus carota]	-	-	-	-	-	-	-
Unigene0005036	276.667	99.3333	10.6864	11.099	11.9058	4.3693	4.185	4.0383	11.2304	4.19753	-1.4198	1.67895e-10	2.62741e-09	yes	At4g35230	PREDICTED: probable serine/threonine-protein kinase At4g35230 [Vitis vinifera]	Environmental Information Processing	Signal transduction	ko04075//Plant hormone signal transduction	K14500	-	-	-
Unigene0005039	13.6667	3.33333	1.4126	1.5819	1.1791	0.5453	0.211	0.3149	1.3912	0.357067	-1.96206	0.00347622	0.0126468	yes	--	--	-	-	-	-	-	-	-
Unigene0005041	328.333	149.333	8.6928	7.3543	7.6455	3.6967	3.2533	4.274	7.89753	3.74133	-1.07785	8.26917e-07	7.4071e-06	yes	--	--	-	-	-	-	-	-	-
Unigene0005046	204.333	89.6667	7.8802	7.0693	8.0574	2.8791	2.8626	4.7334	7.66897	3.4917	-1.1351	2.70647e-05	0.000176521	yes	At1g48120	PREDICTED: serine/threonine-protein phosphatase 7 long form homolog [Cucumis melo]	-	-	-	-	-	-	-
Unigene0005047	36.6667	15	1.4807	1.5859	0.7317	0.3722	0.6481	0.6089	1.2661	0.543067	-1.22119	0.00907602	0.0284773	yes	ESD4	PREDICTED: ubiquitin-like-specific protease ESD4 [Arachis duranensis]	-	-	-	-	-	-	-
Unigene0005048	123.667	57	2.6399	2.016	2.1857	0.9052	1.028	1.3446	2.28053	1.0926	-1.06161	0.000195917	0.00103147	yes	ULP1A	PREDICTED: ubiquitin-like-specific protease 1A [Daucus carota subsp. sativus] [Daucus carota]	-	-	-	-	-	-	-
Unigene0005049	108.333	45.6667	6.9086	7.0693	6.1055	2.9076	2.1735	3.7521	6.69447	2.9444	-1.185	8.84942e-05	0.000507479	yes	--	Transposon, En/Spm-like protein [Corchorus capsularis]	-	-	-	-	-	-	-
Unigene0005050	114	40	1.8679	2.0528	2.1329	0.5849	0.8214	0.799	2.01787	0.7351	-1.45682	5.18907e-07	4.82888e-06	yes	--	--	-	-	-	-	-	-	-
Unigene0005052	309	46.3333	5.2266	5.1716	5.607	0.8281	0.8367	0.8323	5.33507	0.832367	-2.68022	2.90451e-28	2.06764e-26	yes	--	PREDICTED: E4 SUMO-protein ligase PIAL2 isoform X2 [Daucus carota subsp. sativus] [Daucus carota]	Genetic Information Processing	Folding, sorting and degradation	ko04120//Ubiquitin mediated proteolysis	K04706	-	-	-
Unigene0005053	613	259.333	8.5946	9.6482	7.5794	3.4573	3.0682	4.875	8.6074	3.80017	-1.17951	8.65301e-08	9.23399e-07	yes	APM1	PREDICTED: aminopeptidase M1-like isoform X2 [Daucus carota subsp. sativus] [Daucus carota]	-	-	-	-	-	-	-
Unigene0005056	22.3333	8.33333	1.6091	3.0485	2.6213	0.5798	1.2339	1.0043	2.4263	0.939333	-1.36905	0.00981355	0.0303992	yes	--	PREDICTED: protein ACCUMULATION AND REPLICATION OF CHLOROPLASTS 6, chloroplastic [Nelumbo nucifera]	-	-	-	-	-	-	-
[truncated: 17,535 more rows]

## Sheet: Mar-VS-Jul
Additional file 1: Table S1-2. The DEGs in Mar vs. Jul comparison of P.notoginseng taproot
GeneID	Mar_count	Jul_count	Mar-1_rpkm	Mar-2_rpkm	Mar-3_rpkm	Jul-1_rpkm	Jul-2_rpkm	Jul-3_rpkm	Mar_rpkm	Jul_rpkm	log2 Ratio(Jul/Mar)	Pvalue	FDR	significant	Symbol	Description	KEGG_A_class	KEGG_B_class	Pathway	K_ID	GO Component	GO Function	GO Process
[truncated: 20,252 more rows]

## Sheet: May-VS-Jul
Additional file 1: Table S1-3. The DEGs in May vs. Jul comparison of P.notoginseng taproot
[truncated: 9,808 more rows]

## Sheet: Mar-VS-Nov
Additional file 1: Table S1-4. The DEGs in Mar vs. Nov comparison of P.notoginseng taproot
[truncated: 17,464 more rows]

[truncated: 2 more sheets: May-VS-Nov, Jul-VS-Nov]
